# Supplementary material for: Trio deep-sequencing does not reveal unexpected off-target and on-target mutations in Cas9-edited rhesus monkeys
Source: Nat Commun. 2019 Dec 4;10:5525. doi: 10.1038/s41467-019-13481-y (PMC6892871; doi:10.1038/s41467-019-13481-y)
Supplement: Supplementary file 2 — Supplementary Data 1 [file 41467_2019_13481_MOESM2_ESM.xlsx]

## Sheet: SNPs
Supplemental Data 1 | Summary of DNMs for each offspring (SNPs)																	Supplementary Table 5. Summary of de novo mutations (DNMs) and LFDMs detected in the Cas9-treated monkeys
rmFwt+rmM1wt=>rmO2-Bko								rmFwt+rmM1wt=>rmO2-Mko								rmFwt+rmM1wt=>rmO2-Lko								rmFwt+rmM1wt=>rmO1ko									rmFwt+rmM1wt=>rmO3ko								rmFwt+rmM1wt=>rmO4ko*								rmFwt+rmM1wt=>rmO5ko
Chromosome	Position	Reference allele	Alternative allele	Genotype				Chromosome	Position	Reference allele	Alternative allele	Genotype				Chromosome	Position	Reference allele	Alternative allele	Genotype				Chromosome	Position	Reference allele	Alternative allele	Genotype			Validation result		Chromosome	Position	Reference allele	Alternative allele	Genotype				Chromosome	Position	Reference allele	Alternative allele	Genotype				Chromosome
				Parental	Maternal	Offspring						Parental	Maternal	Offspring						Parental	Maternal	Offspring						Parental	Maternal	Offspring							Parental	Maternal	Offspring						Parental	Maternal	Offspring
chr10	52871222	C	T	C/C(33/0)	C/C(38/0)	C/T(31/14)		chr10	52871222	C	T	C/C(33/0)	C/C(38/0)	C/T(21/15)		chr10	52871222	C	T	C/C(33/0)	C/C(38/0)	C/T(16/26)		chr10	27306330	C	T	C/C(37/0)	C/C(35/0)	C/T(9/24)	√		chr10	2422646	C	T	C/C(38/0)	C/C(38/0)	C/T(25/22)		chr10	31363244	G	T	G/G(31/0)	G/G(35/0)	G/T(15/16)		chr10
chr10	87465871	A	C	A/A(37/0)	A/A(28/0)	A/C(25/13)		chr10	87465871	A	C	A/A(37/0)	A/A(28/0)	A/C(17/12)		chr10	87465871	A	C	A/A(37/0)	A/A(28/0)	A/C(21/17)		chr11	74977142	G	T	G/G(39/0)	G/G(35/0)	G/T(21/15)	√		chr10	56695276	A	G	A/A(41/0)	A/A(26/0)	A/G(26/15)		chr12	101023046	T	C	T/T(42/0)	T/T(38/0)	C/T(17/20)		chr10
chr13	46036248	C	T	C/C(43/0)	C/C(35/0)	C/T(20/21)		chr13	46036248	C	T	C/C(43/0)	C/C(35/0)	C/T(23/19)		chr13	46036248	C	T	C/C(43/0)	C/C(35/0)	C/T(13/13)		chr12	119042143	T	A	T/T(36/0)	T/T(36/0)	A/T(22/18)	√		chr11	101414711	A	G	A/A(38/0)	A/A(38/0)	A/G(21/15)		chr13	105367843	C	T	C/C(36/0)	C/C(37/0)	C/T(18/17)		chr12
chr13	6465554	G	C	G/G(29/0)	G/G(38/0)	C/G(17/21)		chr13	6465554	G	C	G/G(29/0)	G/G(38/0)	C/G(17/20)		chr13	6465554	G	C	G/G(29/0)	G/G(38/0)	C/G(20/16)		chr13	3692883	T	C	T/T(34/0)	T/T(41/0)	C/T(12/17)	√		chr11	117374134	T	C	T/T(28/0)	T/T(37/0)	C/T(28/11)		chr14	25483471	T	C	T/T(44/0)	T/T(30/0)	C/T(20/18)		chr12
chr13	78217664	C	T	C/C(36/0)	C/C(38/0)	C/T(16/23)		chr13	78217664	C	T	C/C(36/0)	C/C(38/0)	C/T(20/27)		chr13	78217664	C	T	C/C(36/0)	C/C(38/0)	C/T(19/23)		chr13	43263139	C	T	C/C(35/0)	C/C(40/0)	C/T(24/17)	√		chr11	17820058	G	A	G/G(34/0)	G/G(32/0)	A/G(18/29)		chr14	27902955	T	C	T/T(39/0)	T/T(38/0)	C/T(10/26)		chr12
chr14	31018242	A	C	A/A(34/0)	A/A(38/0)	A/C(19/17)		chr14	31018242	A	C	A/A(34/0)	A/A(38/0)	A/C(23/21)		chr14	31018242	A	C	A/A(34/0)	A/A(38/0)	A/C(18/26)		chr14	4634793	C	T	C/C(37/0)	C/C(34/0)	C/T(25/25)	√		chr11	26796731	G	C	G/G(41/0)	G/G(35/0)	C/G(17/21)		chr15	106976314	T	C	T/T(39/0)	T/T(44/0)	C/T(20/14)		chr13
chr14	37145712	G	A	G/G(36/0)	G/G(40/0)	A/G(14/9)		chr14	37145712	G	A	G/G(36/0)	G/G(40/0)	A/G(30/14)		chr14	37145712	G	A	G/G(36/0)	G/G(40/0)	A/G(20/15)		chr14	49394467	G	C	G/G(35/0)	G/G(37/0)	C/G(22/11)	√		chr13	107585230	A	G	A/A(37/0)	A/A(30/0)	A/G(17/13)		chr15	43548908	G	A	G/G(38/0)	G/G(39/0)	A/G(19/19)		chr14
chr17	6183098	C	T	C/C(35/0)	C/C(22/0)	C/T(18/19)		chr17	6183098	C	T	C/C(35/0)	C/C(22/0)	C/T(22/22)		chr17	6183098	C	T	C/C(35/0)	C/C(22/0)	C/T(13/14)		chr14	71718490	C	G	C/C(37/0)	C/C(35/0)	C/G(25/21)	√		chr13	36503907	T	G	T/T(39/0)	T/T(39/0)	G/T(18/22)		chr16	20369586	T	C	T/T(41/0)	T/T(40/0)	C/T(24/23)		chr15
chr1	176523803	A	T	A/A(30/0)	A/A(38/0)	A/T(27/15)		chr1	176523803	A	T	A/A(30/0)	A/A(38/0)	A/T(25/14)		chr1	176523803	A	T	A/A(30/0)	A/A(38/0)	A/T(24/18)		chr14	88736382	G	A	G/G(38/0)	G/G(34/0)	A/G(15/21)	√		chr14	121473778	A	G	A/A(29/0)	A/A(28/0)	A/G(19/16)		chr16	73682336	G	A	G/G(38/0)	G/G(41/0)	A/G(24/24)		chr15
chr1	95002770	A	G	A/A(52/0)	A/A(40/0)	A/G(16/25)		chr1	95002770	A	G	A/A(52/0)	A/A(40/0)	A/G(17/17)		chr1	95002770	A	G	A/A(52/0)	A/A(40/0)	A/G(17/17)		chr15	110166169	G	A	G/G(23/0)	G/G(44/0)	A/G(18/31)	√		chr16	28344959	C	T	C/C(34/0)	C/C(26/0)	C/T(21/29)		chr17	50214230	C	G	C/C(42/0)	C/C(38/0)	C/G(21/20)		chr16
chr1	96094362	C	T	C/C(34/0)	C/C(42/0)	C/T(18/16)		chr1	96094362	C	T	C/C(34/0)	C/C(42/0)	C/T(25/19)		chr1	96094362	C	T	C/C(34/0)	C/C(42/0)	C/T(30/20)		chr15	88333115	G	C	G/G(46/0)	G/G(39/0)	C/G(23/14)	√		chr17	26617122	T	C	T/T(37/0)	T/T(38/0)	C/T(18/14)		chr17	61016681	G	C	G/G(41/0)	G/G(38/0)	C/G(17/21)		chr16
chr2	68171765	A	T	A/A(36/0)	A/A(34/0)	A/T(18/30)		chr20	68897653	C	G	C/C(41/0)	C/C(35/0)	C/G(15/16)		chr20	68897653	C	G	C/C(41/0)	C/C(35/0)	C/G(19/13)		chr16	17619367	C	T	C/C(39/0)	C/C(39/0)	C/T(16/19)	√		chr17	57085849	T	C	T/T(39/0)	T/T(34/0)	C/T(27/16)		chr1	191857871	A	T	A/A(32/0)	A/A(34/0)	A/T(10/15)		chr18
chr3	99888155	G	A	G/G(43/0)	G/G(36/0)	A/G(24/18)		chr2	68171765	A	T	A/A(36/0)	A/A(34/0)	A/T(20/24)		chr2	68171765	A	T	A/A(36/0)	A/A(34/0)	A/T(27/24)		chr16	3961179	G	A	G/G(26/0)	G/G(28/0)	A/G(19/16)	√		chr17	64476596	G	A	G/G(41/0)	G/G(26/0)	A/G(16/21)		chr1	66159901	C	T	C/C(37/0)	C/C(35/0)	C/T(24/19)		chr18
chr4	164293066	C	G	C/C(38/0)	C/C(37/0)	C/G(20/12)		chr4	164293066	C	G	C/C(38/0)	C/C(37/0)	C/G(9/21)		chr3	124364409	G	C	G/G(36/0)	G/G(26/0)	C/G(11/14)		chr1	136347773	C	T	C/C(40/0)	C/C(33/0)	C/T(22/8)	√		chr17	68879704	G	A	G/G(40/0)	G/G(34/0)	A/G(19/17)		chr2	188516850	C	G	C/C(36/0)	C/C(37/0)	C/G(25/16)		chr19
chr4	25130236	T	C	T/T(32/0)	T/T(30/0)	C/T(28/21)		chr4	25130236	T	C	T/T(32/0)	T/T(30/0)	C/T(9/10)		chr3	99888155	G	A	G/G(43/0)	G/G(36/0)	A/G(25/21)		chr2	192553396	C	A	C/C(33/0)	C/C(36/0)	A/C(16/17)	√		chr18	17923029	C	T	C/C(49/0)	C/C(35/0)	C/T(11/16)		chr2	192495815	G	T	G/G(43/0)	G/G(34/0)	G/T(18/23)		chr2
chr4	41069109	G	C	G/G(36/0)	G/G(28/0)	C/G(30/22)		chr4	41069109	G	C	G/G(36/0)	G/G(28/0)	C/G(25/24)		chr4	164293066	C	G	C/C(38/0)	C/C(37/0)	C/G(13/21)		chr2	192683871	G	A	G/G(39/0)	G/G(37/0)	A/G(23/22)	√		chr18	61043233	C	T	C/C(45/0)	C/C(42/0)	C/T(22/18)		chr2	63875653	C	T	C/C(28/0)	C/C(40/0)	C/T(30/31)		chr2
chr5	108249377	G	A	G/G(31/0)	G/G(41/0)	A/G(19/15)		chr5	108249377	G	A	G/G(31/0)	G/G(41/0)	A/G(12/18)		chr4	25130236	T	C	T/T(32/0)	T/T(30/0)	C/T(17/15)		chr3	75300309	A	G	A/A(43/0)	A/A(42/0)	A/G(34/11)	×		chr18	6399698	T	A	T/T(33/0)	T/T(37/0)	A/T(16/18)		chr3	105156719	T	G	T/T(45/0)	T/T(32/0)	G/T(17/12)		chr2
chr6	68702670	G	T	G/G(42/0)	G/G(38/0)	G/T(25/14)		chr6	68702670	G	T	G/G(42/0)	G/G(38/0)	G/T(18/24)		chr4	41069109	G	C	G/G(36/0)	G/G(28/0)	C/G(20/24)		chr3	8378387	G	T	G/G(35/0)	G/G(41/0)	G/T(18/17)	√		chr18	68784152	G	A	G/G(32/0)	G/G(37/0)	A/G(13/16)		chr3	178344427	G	A	G/G(39/0)	G/G(35/0)	A/G(16/19)		chr2
chr6	79383305	A	C	A/A(41/0)	A/A(38/0)	A/C(15/17)		chr7	122392853	C	T	C/C(40/0)	C/C(41/0)	C/T(13/31)		chr5	108249377	G	A	G/G(31/0)	G/G(41/0)	A/G(28/19)		chr4	134721551	C	T	C/C(37/0)	C/C(48/0)	C/T(20/19)	√		chr1	101652542	G	C	G/G(38/0)	G/G(35/0)	C/G(21/19)		chr5	134750494	G	T	G/G(38/0)	G/G(39/0)	G/T(17/22)		chr2
chr7	122392853	C	T	C/C(40/0)	C/C(41/0)	C/T(20/20)		chr7	27536332	C	T	C/C(38/0)	C/C(38/0)	C/T(18/22)		chr6	68702670	G	T	G/G(42/0)	G/G(38/0)	G/T(17/28)		chr4	57990802	C	G	C/C(41/0)	C/C(30/0)	C/G(19/25)	√		chr1	170195503	C	T	C/C(43/0)	C/C(43/0)	C/T(38/17)		chr5	82981592	C	T	C/C(44/0)	C/C(42/0)	C/T(22/17)		chr2
chr7	27536332	C	T	C/C(38/0)	C/C(38/0)	C/T(19/23)		chr8	124113980	C	A	C/C(47/0)	C/C(30/0)	A/C(25/14)		chr6	79383305	A	C	A/A(41/0)	A/A(38/0)	A/C(24/24)		chr6	156635340	G	A	G/G(36/0)	G/G(38/0)	A/G(17/13)	√		chr1	210312661	T	A	T/T(39/0)	T/T(37/0)	A/T(17/23)		chr6	24312252	G	A	G/G(33/0)	G/G(38/0)	A/G(20/19)		chr3
chr8	124113980	C	A	C/C(47/0)	C/C(30/0)	A/C(21/26)		chr8	126343050	G	A	G/G(38/0)	G/G(38/0)	A/G(22/26)		chr7	122392853	C	T	C/C(40/0)	C/C(41/0)	C/T(24/17)		chr6	21104051	A	G	A/A(32/0)	A/A(40/0)	A/G(18/23)	√		chr1	28390484	C	T	C/C(39/0)	C/C(35/0)	C/T(26/10)		chr6	67863384	C	T	C/C(34/0)	C/C(38/0)	C/T(20/16)		chr3
chr8	126343050	G	A	G/G(38/0)	G/G(38/0)	A/G(26/19)		chr8	39874334	G	A	G/G(35/0)	G/G(33/0)	A/G(21/16)		chr7	27536332	C	T	C/C(38/0)	C/C(38/0)	C/T(12/18)		chr6	65746979	C	T	C/C(34/0)	C/C(34/0)	C/T(17/17)	√		chr2	131265526	G	A	G/G(37/0)	G/G(33/0)	A/G(20/19)		chr6	84807880	C	A	C/C(33/0)	C/C(27/0)	A/C(25/29)		chr4
chr8	39874334	G	A	G/G(35/0)	G/G(33/0)	A/G(28/18)		chr8	39879387	C	G	C/C(37/0)	C/C(32/0)	C/G(19/15)		chr8	124113980	C	A	C/C(47/0)	C/C(30/0)	A/C(21/17)		chr7	111789126	G	A	G/G(38/0)	G/G(34/0)	A/G(20/27)	√		chr2	97479337	G	T	G/G(32/0)	G/G(34/0)	G/T(15/20)		chr7	12556089	C	T	C/C(36/0)	C/C(37/0)	C/T(16/14)		chr4
chr8	39879387	C	G	C/C(37/0)	C/C(32/0)	C/G(18/27)		chr8	97059626	C	A	C/C(38/0)	C/C(32/0)	A/C(20/19)		chr8	126343050	G	A	G/G(38/0)	G/G(38/0)	A/G(20/21)		chr7	11788321	A	G	A/A(37/0)	A/A(38/0)	A/G(30/15)	√		chr3	102998184	T	C	T/T(41/0)	T/T(32/0)	C/T(16/12)		chr7	153570128	C	T	C/C(23/0)	C/C(41/0)	C/T(24/22)		chr4
chr8	97059626	C	A	C/C(38/0)	C/C(32/0)	A/C(18/18)		chr9	17040828	G	T	G/G(36/0)	G/G(39/0)	G/T(16/19)		chr8	39874334	G	A	G/G(35/0)	G/G(33/0)	A/G(16/32)		chr7	52143505	C	T	C/C(39/0)	C/C(35/0)	C/T(18/18)	√		chr3	128073683	T	C	T/T(38/0)	T/T(39/0)	C/T(23/24)		chr7	24816275	A	C	A/A(32/0)	A/A(36/0)	A/C(27/17)		chr5
chr9	17040828	G	T	G/G(36/0)	G/G(39/0)	G/T(19/20)		chr15	69211975	A	G	A/A(38/0)	A/A(32/0)	A/G(22/24)		chr8	39879387	C	G	C/C(37/0)	C/C(32/0)	C/G(13/9)		chr7	54806761	G	A	G/G(34/0)	G/G(22/0)	A/G(27/9)	√		chr4	110334002	T	A	T/T(33/0)	T/T(42/0)	A/T(19/23)		chr8	26928175	C	A	C/C(36/0)	C/C(38/0)	A/C(20/21)		chr5
chr15	69211975	A	G	A/A(38/0)	A/A(32/0)	A/G(16/23)		chr3	124364409	G	C	G/G(36/0)	G/G(26/0)	C/G(10/14)		chr8	97059626	C	A	C/C(38/0)	C/C(32/0)	A/C(7/12)		chr9	4047201	G	A	G/G(35/0)	G/G(34/0)	A/G(16/19)	√		chr4	126042031	A	C	A/A(38/0)	A/A(45/0)	A/C(18/19)		chr8	86285248	C	G	C/C(41/0)	C/C(40/0)	C/G(17/19)		chr5
chr3	124364409	G	C	G/G(36/0)	G/G(26/0)	C/G(18/20)		chr6	79383305	A	C	A/A(41/0)	A/A(38/0)	A/C(17/25)		chr9	17040828	G	T	G/G(36/0)	G/G(39/0)	G/T(12/18)		chr9	92324405	C	T	C/C(40/0)	C/C(27/0)	C/T(20/19)	√		chr5	18114870	C	A	C/C(34/0)	C/C(41/0)	A/C(21/13)		chr3	1463912	C	T	C/C(25/0)	C/C(32/0)	C/T(15/12)		chr6
																chr15	69211975	A	G	A/A(38/0)	A/A(32/0)	A/G(19/15)		chr13	50862571	C	T	C/C(38/0)	C/C(26/0)	C/T(25/17)	√		chr5	183858161	T	C	T/T(24/0)	T/T(30/0)	C/T(13/16)		chr3	175995930	C	T	C/C(37/0)	C/C(36/0)	C/T(21/21)		chr6
																								chr2	47012119	A	G	G/G(0/16)	G/G(0/24)	A/G(8/18)	√		chr6	104720454	A	C	A/A(37/0)	A/A(40/0)	A/C(17/25)										chr6
																								chr2	47012130	C	T	T/T(0/21)	T/T(0/30)	C/T(8/17)	√		chr7	102427085	T	C	T/T(38/0)	T/T(39/0)	C/T(17/18)										chr7
																								chr3	123788190	T	A	T/T(55/0)	T/T(49/0)	A/T(31/8)	×		chr7	141945856	G	C	G/G(36/0)	G/G(35/0)	C/G(14/18)										chr7
																								chr7	100731542	A	G	A/A(40/0)	A/A(45/0)	A/G(17/17)	√		chr7	61006344	T	C	T/T(35/0)	T/T(38/0)	C/T(18/16)										chr7
																																	chr7	72463107	G	A	G/G(35/0)	G/G(34/0)	A/G(24/19)										chr8
																																	chr7	92494655	T	C	T/T(41/0)	T/T(35/0)	C/T(22/13)										chr9
																																	chr1	14351269	C	T	C/C(43/0)	C/C(71/0)	C/T(29/8)										chr16
																	Note: √ represent pass validation. × represent do not pass validation.																chr20	69374642	G	T	G/G(33/0)	G/G(40/0)	G/T(20/15)
[truncated: 13 more columns]

## Sheet: INDELS
	Supplemental Data 1 | Summary of DNMs for each offspring (INDELS)																	Supplementary Data 1. Summary of de novo mutations (DNMs) and LFDMs detected in the Cas9-treated monkeys
	rmFwt+rmM1wt=>rmO2-Bko								rmFwt+rmM1wt=>rmO2-Mko								rmFwt+rmM1wt=>rmO2-Lko								rmFwt+rmM1wt=>rmO1ko									rmFwt+rmM1wt=>rmO3ko								rmFwt+rmM1wt=>rmO4ko*
	Chromosome	Position	Reference allele	Alternative allele	Genotype				Chromosome	Position	Reference allele	Alternative allele	Genotype				Chromosome	Position	Reference allele	Alternative allele	Genotype				Chromosome	Position	Reference allele	Alternative allele	Genotype			Validation result		Chromosome	Position	Reference allele	Alternative allele	Genotype				Chromosome	Position	Reference allele	Alternative allele	Genotype
					Parental	Maternal	Offspring						Parental	Maternal	Offspring						Parental	Maternal	Offspring						Parental	Maternal	Offspring							Parental	Maternal	Offspring						Parental	Maternal	Offspring
	chr16	21032779	CGT	C	0/0(37/0)	0/0(38/0)	0/1(21/18)		chr16	21032779	CGT	C	0/0(37/0)	0/0(32/0)	0/1(16/13)		chr16	21032779	CGT	C	0/0(37/0)	0/0(32/0)	0/1(18/16)		chr12	68446246	CA	C	0/0(40/0)	0/0(34/0)	0/1(12/21)	√		chr8	107204872	AG	G	0/0(34/0)	0/0(45)	0/1(21/19)		chr4	888106	TG	G	0/0(32/0)	0/0(31/0)	0/1(18/8)
	chr1	216174887	CA	C	0/0(32/0)	0/0(28/0)	0/1(14/21)		chr1	216174887	CA	C	0/0(32/0)	0/0(32/28)	0/1(14/19)		chr1	216174887	CA	C	0/0(32/0)	0/0(28/0)	0/1(19/23)		chr4	4372254	TACAAG	T	0/0(45/0)	0/0(40/0)	0/1(21/27)	×
	chr2	127646016	A	AT	0/0(35/41)	0/0(41/0)	0/1(18/23)										chr2	127646016	A	AT	0/0(35/0)	0/0(41/0)	0/1(21/20)		chr6	13791876	GAC	G	0/0(37/0)	0/0(33/0)	0/1(20/29)	√
																									chr7	75030939	TGAAAATACCTCAGGG	T	0/0(32/0)	0/0(38/0)	0/1(23/20)	√
																									chr8	6575060	TG	T	0/0(38/0)	0/0(38/0)	0/1(25/20)	√
																		Note: √ represent pass validation. × represent do not pass validation.
[truncated: 14 more columns]

## Sheet: LFDMs
Supplementary Data 1. Summary of de novo mutations (DNMs) and LFDMs detected in the Cas9-treated monkeys
ID	EXON2	EXON4
		CHR	SV_Start	SV_End	SV_Type	SV_Length	Sniffle_Filter	SV_Breakpoints	Read Support	LFDMs
rmFwt	-	-	-	-	-	-	-	-	-	-
rmM1wt	-	chr8	6599451	6599760	<INS>	309	PASS	PRECISE	5032	-
rmM2wt	-	chr8	6599451	6599762	<INS>	311	PASS	PRECISE	31204	NO
rmO1ko	-	-	-	-	-	-	-	-	-	-
rmO2-Bko	-	-	-	-	-	-	-	-	-	-
rmO2-Mko	-	-	-	-	-	-	-	-	-	-
rmO2-Lko	-	chr8	6599451	6599759	<INS>	308	PASS	PRECISE	7303	-
rmO3ko	-	-	-	-	-	-	-	-	-	-
rmO4ko*	-	chr8	6599451	6599757	<INS>	306	PASS	PRECISE	9325	NO
rmO5ko	-	-	-	-	-	-	-	-	-	-
