# Supplementary material for: Trio deep-sequencing does not reveal unexpected off-target and on-target mutations in Cas9-edited rhesus monkeys
Source: Nat Commun. 2019 Dec 4;10:5525. doi: 10.1038/s41467-019-13481-y (PMC6892871; doi:10.1038/s41467-019-13481-y)
Supplement: Supplementary file 3 — Supplementary Data 2 [file 41467_2019_13481_MOESM3_ESM.xlsx]

## Sheet: SNVs
Supplementary Data 2. Statistics of variants (SNVs) in each filter step.
Trios	Tools	Raw_SNVs (SNP+INDEL)*	SF_SNVs	GF_SNVs	UM_SNVs	Raw_DNMs	noStrict_DNMs	AF_DNMs	dbSNPF_DNMs	CF_DNMs
rmF1wt+rmM1wt=>rmO2-Bko	gatk	18835079+4382301 (100211, 0.004316206)	18835079+4382301 (100211, 0.004316206)	18546222+4357146 (99049, 0.004324648)	18018008+4140730 (97682, 0.004408284)	23139+23184 (71, 0.001532716)	1134+35 (8, 0.006843456)	33+4 (1, 0.027027027)	29+3 (1, 0.03125)	29+3 (1, 0.03125)
	samtools	18842067+4202706 (99548, 0.004319765)	14717867+4106000 (80767, 0.00429067)	14717867+4106000 (80767, 0.00429067)	14493928+3863089 (80046, 0.004360512)	18070+27324 (62, 0.001365819)
	freebayes	18589041+3495987 (98009, 0.004437803)	15022684+2387828 (78456, 0.004506243)	15022684+2387828 (78456, 0.004506243)	14764912+2294179 (77845, 0.004563256)	73452+18418 (130, 0.001415043)
	platypus	16846838+2230246 (89871, 0.00471094)	16764951+2195249 (89403, 0.004715298)	16468712+2195249 (87883, 0.0047087)	16335484+2171463 (87462, 0.004725901)	17385+3933 (31, 0.00145417)
rmF1wt+rmM1wt=>rmO2-Lko	gatk	18835775+4379568 (100225, 0.004317188)	18835775+4379568 (100225, 0.004317188)	18548344+4354284 (99041, 0.004324438)	18018643+4138064 (97683, 0.004408733)	24381+23373 (56, 0.001172677)	1194+36 (6, 0.004878049)	34+3 (1, 0.027027027)	29+2 (1, 0.032258065)	29+2 (1, 0.032258065)
	samtools	18839721+4184463 (99452, 0.004319458)	14713292+4088103 (80697, 0.004292075)	14713292+4088103 (80697, 0.004292075)	14488592+3845601 (79974, 0.004362014)	18140+27666 (70, 0.001528184)
	freebayes	18587081+3493793 (97990, 0.004437777)	15007633+2383757 (78357, 0.004505505)	15007633+2383757 (78357, 0.004505505)	14749570+2290171 (77749, 0.004562804)	72879+18468 (116, 0.001269883)
	platypus	16847895+2228273 (89871, 0.004711166)	16765320+2193336 (89400, 0.004715524)	16765320+2193336 (89400, 0.004715524)	16629435+2169603 (88997, 0.004734125)	17727+3978 (29, 0.001336098)
rmF1wt+rmM1wt=>rmO2-Mko	gatk	18838513+4381241 (100206, 0.00431555)	18838513+4381241 (100206, 0.00431555)	18548275+4355880 (99072, 0.004325503)	18019174+4139568 (97714, 0.004409727)	24012+22845 (65, 0.001387199)	1156+32 (3, 0.002525253)	34+4 (2, 0.052631579)	30+3 (1, 0.03030303)	30+3 (1, 0.03030303)
	samtools	18840182+4178730 (99385, 0.004317537)	14710313+4082281 (80610, 0.004289456)	14710313+4082281 (80610, 0.004289456)	14487188+3840039 (79867, 0.004357833)	18218+27702 (52, 0.001132404)
	freebayes	18587378+3496241 (97954, 0.004435595)	14994289+2384310 (78312, 0.004506232)	14994289+2384310 (78312, 0.004506232)	14736766+2290664 (77695, 0.004562932)	73131+17883 (116, 0.001274529)
	platypus	16848370+2228052 (89922, 0.004713777)	16765585+2193079 (89449, 0.004718107)	16765585+2193079 (89449, 0.004718107)	16630154+2169323 (89028, 0.004735664)	17706+4017 (23, 0.001058786)
rmF1wt+rmM1wt=>rmO1ko	gatk	18862847+4402126 (100366, 0.004314039)	18862847+4402126 (100366, 0.004314039)	18564227+4374952 (99171, 0.004323215)	18032040+4156348 (97790, 0.00440726)	28587+26865 (68, 0.001226286)	1298+26 (7, 0.005287009)	39+6 (1, 0.022222222)	34+5 (1, 0.025641026)	34+5 (1, 0.025641026)
	samtools	18852347+4116740 (99225, 0.004319937)	14692879+4023035 (80298, 0.00429036)	14692879+4023035 (80298, 0.00429036)	14472446+3779797 (79576, 0.004359793)	20882+30471 (67, 0.001304695)
	freebayes	18601666+3513303 (98074, 0.004434734)	14946374+2396452 (78099, 0.004503245)	14946374+2396452 (78099, 0.004503245)	14687592+2300958 (77479, 0.00456066)	74277+18236 (159, 0.001718677)
	platypus	16882697+2273283 (90220, 0.004709756)	16799214+2236743 (89729, 0.004713658)	16799214+2236743 (89729, 0.004713658)	16662612+2211614 (89310, 0.00473185)	17346+4152 (39, 0.001814122)
rmF1wt+rmM2wt=>rmO3ko	gatk	18730389+4377494 (99610, 0.00431065)	18730389+4377494 (99610, 0.00431065)	18434968+4351204 (98395, 0.004318189)	17902620+4133664 (97021, 0.004402784)	26775+26031 (78, 0.001477105)	1239+28 (5, 0.00394633)	40+2 (1, 0.023809524)	38+1 (0, 0)	38+1 (0, 0)
	samtools	18725077+4139374 (98531, 0.004309353)	14525769+4044644 (79582, 0.004285419)	14525769+4044644 (79582, 0.004285419)	14305092+3800903 (78889, 0.004357065)	19656+30513 (58, 0.001156092)
	freebayes	18477891+3497429 (97423, 0.004433292)	14801006+2381389 (77259, 0.004496405)	14801006+2381389 (77259, 0.004496405)	14543314+2286742 (76626, 0.004552926)	70104+17682 (129, 0.001469483)
	platypus	16767677+2254480 (89574, 0.00470893)	16685423+2218780 (89136, 0.004715142)	16685423+2218780 (89136, 0.004715142)	16548982+2193812 (88704, 0.004732699)	17232+4014 (30, 0.00141203)
rmF1wt+rmM2wt=>rmO4ko*	gatk	18730863+4378318 (99547, 0.004307682)	18730863+4378318 (99547, 0.004307682)	18435006+4352004 (98327, 0.004315046)	17903588+4134398 (96971, 0.004400175)	28503+26715 (64, 0.001159042)	1502+29 (9, 0.005878511)	34+2 (0, 0)	30+1 (0, 0)	30+1 (0, 0)
	samtools	18726113+4131674 (98542, 0.004311091)	14524029+4037729 (79534, 0.004284831)	14524029+4037729 (79534, 0.004284831)	14303569+3794023 (78831, 0.004355883)	21416+30177 (68, 0.001318008)
	freebayes	18266323+3446254 (96239, 0.004432408)	14641448+2349867 (76340, 0.004492884)	14641448+2349867 (76340, 0.004492884)	14387107+2256238 (75721, 0.004549626)	72483+17885 (124, 0.001372167)
	platypus	16771423+2259337 (89568, 0.004706486)	16689710+2223224 (89089, 0.00471048)	16689710+2223224 (89089, 0.00471048)	16553433+2198257 (88684, 0.004729387)	18477+4080 (33, 0.001462961)
rmF1wt+rmM2wt=>rmO5ko	gatk	18729544+4377301 (99654, 0.004312748)	18729544+4377301 (99654, 0.004312748)	18432460+4350673 (98411, 0.004319467)	17900994+4133093 (97042, 0.004404176)	29229+26271 (83, 0.001495495)	1813+34 (8, 0.004331348)	45+2 (1, 0.021276596)	37+1 (0, 0)	37+1 (0, 0)
	samtools	18724684+4144644 (98577, 0.004310446)	14521642+4050129 (79557, 0.004283759)	14521642+4050129 (79557, 0.004283759)	14301298+3805800 (78851, 0.004354701)	21234+31911 (67, 0.001260702)
	freebayes	18479011+3496742 (97451, 0.004434478)	14810750+2379194 (77227, 0.004492568)	14810750+2379194 (77227, 0.004492568)	14552891+2284377 (76599, 0.004549372)	75240+18128 (140, 0.001499443)
	platypus	16774242+2259998 (89632, 0.004708988)	16692800+2223854 (89163, 0.004713466)	16692800+2223854 (89163, 0.004713466)	16556609+2198892 (88744, 0.004731625)	19350+4167 (34, 0.001445763)
cmF1wt+cmM1wt=>cmOki	gatk	21648144+3938455	21648144+3938455	21265082+3903592	20886574+3707476	14998+11390	5843+217	32+3	32+3	32+3
	samtools	21044076+4746624	17188390+4675619	17188390+4675619	17046056+4395592	20448+17527
	freebayes	21338813+3059326	17849229+2543011	17849229+2543011	17616002+2445214	36421+13453
	platypus	19466062+2122969	19392493+2100829	19392493+2100829	19249474+2072859	12633+1806
*: SNP+INDELS (number of SNVs falling within predicted off-target sites, proportions)

## Sheet: SVs
Supplementary Data 2. Statistics of variants (SVs) in each filter step.
Trios	Delly			Pindel		Intersection	raw_denovo	knownSV_filtering	cross_filtering	hard_filtering	IGV_filtering
	raw_SVs (DEL+DUP+INS+INV)*	Quality+Depth_filtering	SVLen_filtering	Quality_filtering+depth_filtering	SVLen_filtering
rmF1wt+rmM1wt=>rmO2-Bko	79910+17262+16667+18370 (40107, 0.303360588)	64670+4750+16453+6251 (11262, 0.122248274)	41881+4079+1019+5143 (8545, 0.163942289)	931039+7431+647424+1892 (16190, 0.010196588)	54249+6367+1405+1508 (9247, 0.145555573)	97+1+378+38 (16, 0.031128405)	21+0+78+18 (3, 0.025641026)	10+0+42+14 (0, 0)	5+0+21+11 (0, 0)	0+0+4+0 (0, 0)	0
rmF1wt+rmM1wt=>rmO2-Lko	79117+16929+16406+18262 (39316, 0.3007788)	64123+4682+16204+6244 (11181, 0.122527479)	41713+4053+997+5153 (8562, 0.164920256)	922529+7202+641908+1832 (15963, 0.010145087)	53474+6249+1351+1461 (9054, 0.144782922)	101+0+373+37 (15, 0.029354207)	16+0+92+13 (4, 0.033057851)	9+0+59+9 (2, 0.025974026)	3+0+34+7 (1, 0.022727273)	0+0+4+0 (0, 0)	0
rmF1wt+rmM1wt=>rmO2-Mko	78885+17504+16335+18613 (40915, 0.311526836)	63461+4704+16138+6282 (11289, 0.124623282)	41221+4049+1015+5143 (8542, 0.16609629)	934171+8061+646108+1843 (15501, 0.009747935)	54677+6926+1428+1475 (9056, 0.140390041)	96+1+360+34 (17, 0.034623218)	17+0+80+17 (6, 0.052631579)	10+0+51+10 (1, 0.014084507)	5+0+30+8 (1, 0.023255814)	0+0+9+0 (0, 0)	0
rmF1wt+rmM1wt=>rmO1ko	82337+19055+16816+19602 (44462, 0.32263261)	65601+4869+16604+6449 (11676, 0.124846294)	42994+4178+1027+5300 (8866, 0.165722724)	1056287+9213+741262+2264 (15790, 0.008728454)	64747+8047+1699+1785 (10423, 0.136644904)	133+2+393+40 (24, 0.042253521)	29+0+100+13 (7, 0.049295775)	12+0+63+9 (3, 0.035714286)	8+0+27+4 (2, 0.051282051)	0+0+7+0 (0, 0)	0
rmF1wt+rmM2wt=>rmO3ko	81334+18347+16674+19068 (42755, 0.315714465)	65184+4850+16476+6327 (11285, 0.121557138)	42448+4166+1042+5192 (8533, 0.161463064)	1035181+8698+724647+2144 (17724, 0.01000977)	62736+7556+1648+1712 (9956, 0.135176234)	120+0+383+30 (16, 0.030018762)	28+0+79+9 (3, 0.025862069)	11+0+43+7 (2, 0.032786885)	7+0+18+4 (2, 0.068965517)	2+0+4+0 (0, 0)	0
rmF1wt+rmM2wt=>rmO4ko*	81668+18643+16699+19395 (43671, 0.320156886)	65330+4811+16494+6389 (11485, 0.123462762)	42565+4126+1023+5186 (8616, 0.162873346)	1064501+8744+727249+2233 (17145, 0.009510591)	64134+7550+1630+1750 (10024, 0.13353938)	129+0+381+39 (15, 0.027322404)	29+0+80+15 (6, 0.048387097)	8+0+44+12 (3, 0.046875)	4+0+23+5 (2, 0.0625)	0+0+4+0 (0, 0)	0
rmF1wt+rmM2wt=>rmO5ko	81697+18464+16929+19092 (43161, 0.316936159)	65396+4859+16707+6413 (11444, 0.122559572)	42347+4155+1095+5234 (8595, 0.162688573)	1033784+8680+725705+2147 (17252, 0.009745153)	62776+7471+1677+1711 (9901, 0.134460515)	104+0+394+43 (18, 0.033271719)	18+0+85+17 (5, 0.041666667)	8+0+52+11 (2, 0.028169014)	3+0+31+7 (1, 0.024390244)	0+0+9+0 (0, 0)	0
cmF1wt+cmM1wt=>cmOki	108788+19800+24542+11475	90005+3647+24246+3954	62315+3172+1294+2949	902866+8572+625036+1580	43399+7844+2109+1159	270+3+0+27	84+1+0+18	80+1+0+17	80+1+0+17	9+0+0+5	0
*: DEL+DUP+INS+INV (number of SVs falling within predicted off-target sites, proportions)

## Sheet: regional-TGS-SVs
Supplementary Data 2. Statistics of variants (regional-TGS-SVs) in each filter step.
	exon2		exon4		De novo SVs
	Quality+Depth_filtering	BP_filtering	Quality+Depth_filtering	BP_filtering
rmFwt	11+6+19+4*	0+2+2+1	11+5+26+6	0+1+0+0
rmM1wt	7+4+24+3	0+1+2+0	4+4+21+5	0+1+3+2	Trios	exon2		exon4
rmM2wt	9+6+23+2	0+1+2+0	5+19+4+4	0+1+1+1		parent-inherit	cross-filtering	parent-inherit	cross-filtering
rmO2-Bko	11+6+22+4	0+1+1+0	8+5+30+5	0+1+1+1	rmF1wt+rmM1wt=>rmO2-Bko	0	0	0	0
rmO2-Lko	15+5+23+4	0+2+0+1	9+5+17+3	0+1+0+0	rmF1wt+rmM1wt=>rmO2-Lko	0	0	0	0
rmO2-Mko	9+7+26+11	0+1+2+7	0+2+18+3	0+0+1+1	rmF1wt+rmM1wt=>rmO2-Mko	0	0	1 (308bp-INS)	1 (308bp-INS)
rmO1ko	0+0+15+2	0+0+0+1	2+3+20+5	2+1+4+4	rmF1wt+rmM1wt=>rmO1ko	0	0	0	0
rmO3ko	5+4+26+2	0+1+0+0	6+4+18+5	0+1+0+2	rmF1wt+rmM2wt=>rmO3ko	0	0	0	0
rmO4ko*	5+4+23+3	0+1+0+2	2+4+27+4	1+1+4+1	rmF1wt+rmM2wt=>rmO4ko*	0	0	1 (306bp-INS)	1 (306bp-INS)
rmO5ko	5+3+16+2	2+1+1+1	2+4+18+2	0+2+0+2	rmF1wt+rmM2wt=>rmO5ko	0	0	0	0
*: DEL+DUP+INS+INV
