# Supplementary material for: Trio deep-sequencing does not reveal unexpected off-target and on-target mutations in Cas9-edited rhesus monkeys
Source: Nat Commun. 2019 Dec 4;10:5525. doi: 10.1038/s41467-019-13481-y (PMC6892871; doi:10.1038/s41467-019-13481-y)
Supplement: Supplementary file 7 — Source Data [file 41467_2019_13481_MOESM7_ESM.zip]

Archive with 25 entries (22 files):
- SourceData-1/
- SourceData-1/ind07.dedup.MCPH1.sgRNA1.70bp.region.txt
- SourceData-1/ind07.dedup.MCPH1.sgRNA2.70bp.region.txt
- SourceData-1/ind08.dedup.MCPH1.sgRNA1.70bp.region.txt
- SourceData-1/ind08.dedup.MCPH1.sgRNA2.70bp.region.txt
- SourceData-1/ind09.dedup.MCPH1.sgRNA1.70bp.region.txt
- SourceData-1/ind09.dedup.MCPH1.sgRNA2.70bp.region.txt
- SourceData-1/ind10.dedup.MCPH1.sgRNA1.70bp.region.txt
- SourceData-1/ind10.dedup.MCPH1.sgRNA2.70bp.region.txt
- SourceData-1/ind11.dedup.MCPH1.sgRNA1.70bp.region.txt
- SourceData-1/ind11.dedup.MCPH1.sgRNA2.70bp.region.txt
- SourceData-1/ind12.dedup.MCPH1.sgRNA1.70bp.region.txt
- SourceData-1/ind12.dedup.MCPH1.sgRNA2.70bp.region.txt
- SourceData-1/ind13.dedup.MCPH1.sgRNA1.70bp.region.txt
- SourceData-1/ind13.dedup.MCPH1.sgRNA2.70bp.region.txt
- SourceData-1/ind14.dedup.MCPH1.sgRNA1.70bp.region.txt
- SourceData-1/ind14.dedup.MCPH1.sgRNA2.70bp.region.txt
- SourceData-1/ind15.dedup.MCPH1.sgRNA1.70bp.region.txt
- SourceData-1/ind15.dedup.MCPH1.sgRNA2.70bp.region.txt
- SourceData-1/ind16.dedup.MCPH1.sgRNA1.70bp.region.txt
- SourceData-1/ind16.dedup.MCPH1.sgRNA2.70bp.region.txt
- SourceData-2/
- SourceData-2/10Macaque.genome.filtered.snp.genome
- SourceData-3/
- SourceData-3/allpreOTSs.by.speedseq-casoffinder.final.bed
