# Supplementary material for: Trio deep-sequencing does not reveal unexpected off-target and on-target mutations in Cas9-edited rhesus monkeys
Source: Nat Commun. 2019 Dec 4;10:5525. doi: 10.1038/s41467-019-13481-y (PMC6892871; doi:10.1038/s41467-019-13481-y)
Supplement: Supplementary file 7 — Source Data [file 41467_2019_13481_MOESM7_ESM.zip › SourceData-1/ind07.dedup.MCPH1.sgRNA2.70bp.region.txt]

6575031   6575041   6575051   6575061   6575071   6575081   6575091   6575101   
CATATCTTGTTTTCAGATGTAGTGGCCTATGTTGAAGTGTGGTCATCCAATGGAACGGAAAATTATTCAAAGACATTTAC
................................................................................
. ...........................***................................................
.............................***................................................
,,,,,,,,,,,,,,,     .........***................................................
,,,,,,,,,,,,,,,                  ...............................................
.................                 ,,,,,,,,,,,,,,,,,,,,,,,,,,,,,,,,,,,,,,,,,,,,,,
....................                ,,,,,,,,,,,,,,,,,,,,,,,,,,,,,,,,,,,,,,,,,,,,
.........................              ,,,,,,,,,,,,,,,,,,,,,,,,,,,,,,,,,,,,,,,,,
,,,,,,,,,,,,,,,,,,,,,,,,,,               ,,,,,,,,,,,,,,,,,,,,,,,,,,,,,,,,,,,,,,,
...............................            .....................................
,,,,,,,,,,,,,,,,,,,,,,,,,,,,,***,,,,,,,,,,          ,,,,,,,,,,,,,,,,,,,,,,,,,,,,
.............................**................        ,,,t,c,,,,,,,,,,,,,,,,,,,
,,,,,,,,,,,,,,,,,,,,,,,,,,,,,**,,,,,,,,,,,,,,,,,        ,,,,,,,,,,,,,,,,,,,,,,,,
,,,,,,,,,,,,,,,,,,,,,,,,,,,,,***,,,,,,,,,,,,,,,,,,       ,,c,,,,,,,,,,,,,,,,,,,,
.............................***.......................   ,,,,,,,,,,,,,,,,,,,,,,
,,,,,,,,,,,,ct,,,,,,,c,,,,,,,**,,,,,,,,,,tc,,,,,,,,,,,,           ..............
,,,,,,,,,,,,,,,,,,,,,,,,,,,,,***,,,,,,,,,,,,,,,,,,,,,,,,,              .........
,,,,,,,,,,,,c,,,,c,,,,,,,,,,,***,,,,,,,,,,,,,,,,,,,,,,,,,,,            ,,,,,,,,,
.............................***..............................                ..
,,,,,,,,,,,,,,,,,,,,,,,,,,,,,***,,,,,,,,,,,,,,,,,,,,,,,,,,,,,,,                 
,,,,,,,,,,,,,,,,,,,,,,,,,,,,,**,,,,,,,,,,,,,,,,,,,,,,,,,,,,,,,,                 
.............................***........................T...............G       
.............................***..........................................      
,,,,,,,,,,,,,,,,,,,,,,,,,,,,,**,,,,,,,,,,,,,,,,,,,,,,,,,,,,,,,,,,,,,,,,,,,,     
.............................***.............................................   
.............................**.................................................
.............................***................................................
,,,,,,,,,,,,,,,,,,,,,,,,,,,,,**,,,,,,,,,,,,,,,,,,,,,,,,,,,,,,,,,,,,,,,,,,,,,,,,,
,,,,,,,,,,,,,,,,,,,,,,,,,,,,,**,,,,,,,,,,,,,,,,,,,,,,,,,,,,,,,,,,,,,,,,,,,,,,,,,
.............................**.................................................
.............................**.................................................
,c,,,,,,,,,,,,,,,,,,,,,,,,,,,**,,,,,,,,,t,c,,,,,,,,,,,,,,,,,,,c,,,,,,,,,,,,,,,,,
,,,,,,c,,,,,,,,,,,,,,,,,,,,,,**,,,,,,,,,,,,,,,,,,,,,,,,,,,,,,,,,,,,,,,,,,,,,,,,,
,,,,,,,,,,,,,,,,,,,,,,,,,,,,,**,,,,,,,,,,,,,,,,,,,,,,,,,,,,,,,,,,,,,,,,,,,,,,,,,
.............................***................................................
.............................**............T....................................
,,,,,,,,,,,,,,,,,,,,,,,,,,,,,***,,,,,,,,,,,,,,,,,,,,,,,,,,,,,,,,,,,,,,,,,,,,,,,,
.............................**.................................................
.............................**.................................................
,,,,,,,,,,,,,,,,,,,,,,,,,,,,,***,,,,,,,,,,,,,,,,,,,,,,,,,,,,,,,,,,,,,,,,,,,,,,,,
.............................**.................................................
.............................***................................................
.............................***................................................
,,,,,,,,,,,,,,,,,,,,,,,,,,,,,***,,,,,,,,,,,,,,,,,,,,,,,,,,,,,,,,,,,,,,,,,,,,,,,,
.............................***............................................G...
.............................***................................................
    ,,,,,,,,,,,,,,,,,,,,,,g,,***,,,,,,,,,,,,,,,,,,,,,,,,,,,,,,,,,,,,,g,,,,,,,,,,
     ,,,,,,,,,,,,,,,,,,,,,,,,***,,,,,,,,,,,,,,,,,,,,,,,,,,,,,,,,,,,,,,,,,,,,,,,,
     ,,,,,,,,,,,,,,,,,,,,,,,,**,,,,,,,,,,,,,,,,,,,,,,,,,,,,,,,,,,,,,,,,,,,,,,,,,
       ,,,,,,,,,,,,,,,,,,,,,,**,,,,,,,,,,,,,,,,,,,,,,,,,,,,,,,,,,,,,,,,,,,,,,,,,
         ....................***................................................
          ,,,,,,,,,,,,,,,,,,,**,,,,,,,,,,,,,,,,,,,,,,,,,,,,,,,,,,,,,,,,,,,,,,,,,
            .................**.................................................
            ,,,,,,,,,,,,,,,,,***,,,,,,,,,,,,,,,,,,,,,,,,,,,,,,,,,,,,,,,,,,,,,,,,
             ................***................................................
             ................**.................................................
              ...............**.................................................
