# Supplementary material for: Trio deep-sequencing does not reveal unexpected off-target and on-target mutations in Cas9-edited rhesus monkeys
Source: Nat Commun. 2019 Dec 4;10:5525. doi: 10.1038/s41467-019-13481-y (PMC6892871; doi:10.1038/s41467-019-13481-y)
Supplement: Supplementary file 7 — Source Data [file 41467_2019_13481_MOESM7_ESM.zip › SourceData-1/ind08.dedup.MCPH1.sgRNA1.70bp.region.txt]

       6597171   6597181   6597191   6597201   6597211   6597221   6597231      
TACTTATTAGACTACCGTAATTTAATTACACAGATGCAGGACAACTGGAGCACACATTGATGAATCGTTGTTCCCTGCAG
....C......................................G....................................
....C.. ,,,a,,,,,,,,,,,,,,,,,,,,,,,,,,,,,,,g,,,,,,,,,,,,,,,,,,,,,,,,,,,,,,,,,,,,
,,,,c,,          ,,,,,,,,,,,,,,,,,,,,,a,,,,g,,,,,,,,,,,,,,,,,,,,,,,,,,,,,,,,,,,,
,,,,c,,,,,,,,,,,,,,,,     .................G....................................
,,,,c,,,,,,,,,,,,,,,,          ............G....................................
,,,,c,,,,,,,,,,,,,,,,,,,,,,    ............G....................................
,,,,c,,,,,,,,,,,,,,,,,,,,,,      ..........G....................................
....C...........T..T........        .......G....................................
,,,,c,,,,,,,,,,,,,,,,,,,,,,,,,,,,,, ,,,,,,,g,,,,,,,,,,,,g,,,,,,,,,,,,,,,,,,,,,,,
,,,,c,,,,,,,,,,,,,,,,,,,,,,,,,,,,,,       ,g,,,,,,,c,t,,,,,,,,,,,,,,,,,,,,,,,,,,
....C...............................          ,,,,,,,,,,,,,,,,,,,,,,,,,,,,,,,,,,
..A.C..........T.......................        .................................
,,,,c,,,,,,,,,,,,,,,,,,,,,,,,,,,,,,,,,,           ..............................
....C....T..........................                    ,g,,,,,,,,,,,,,,,,,,,,,,
,,,,c,,,,,,,,,,,,,,,,,,,,,,,,,,,,,,,,,,,,,,              ,,,,,,,,,,,,,,,,,,,,,,,
....C......................................G                   .................
,,,,c,,,,,,,,,,,,,,,,,,,,,,,,,,,,,,,,,,,,,,g                             .......
....C......................................G....                             a,,
....C......................................G........                            
....C......................................G......                              
,,,,c,,,,,,,,,,,,,,,,,,,,,,,,,,,,,,,,,,,,,,g,,,,,,,,,,,,,,,,,,,,                
,,,,c,,,,,,,,,,,,,,,,,,,,,,,,,,,,,,,,,,,,,,g,,,,,,,,,,,,,,,,,,,,,,,             
....C......................................G..........................          
....C......................................G............................        
,,,,c,,,,,,,,,,,,,,,,,,,,,,,,,,,,,,,,,,,,,,g,,,,,,,,,,,,,,,,,,,,,,,,,,,,,,,,,,,,
,,,,c,,,,,,g,,,,,,,,,,,,,,,,,,,,,,,,,,,,,,,g,,,,,,,,,,,,,,,,,,,,,,,,,,,,,,,,,,,,
c,,,c,,,,,,,,,,,,,,,,,,,,,,,,,,,,,,,,,,,,,,g,,,,,,,,,,,,,,,,,,,,,,,,,,,,,,,,,,,,
,,,,c,,,,,,,,,,,,,,,,,,,,,,,,,,,,,,,,,,,,,,g,,,,,,,,,,,,,,,,,,,,,,,,,,,,,,,,,,,,
....C......................................G....................................
,,,,c,,,,,,,,,,,,,,,,,,,,,,,,,,,,,,,,,,,,,,g,,,,,,,,,,,,,,,,,,,,,,,,,,,,,,,,,,,,
....C......................................G....................................
....C......................................G....................................
,,,,c,,,,,,,,,,,,,,,,,,,,,,,,,,,,,,,,,,,,,,g,,,,,,,,,,,,,,,,,,,,,,,,,,,,,,,,,,,,
,,,,c,,,,,,,,,,,,,,,,,,,,,,,,,,,,,,,,,,,,,,g,,,,,,,,,,,,,,,,,,,,,,,,,,,,,,,,,,,,
,,,,c,,,,,,,,,,,,,,,,,,,,,,,,,,,,,,,,,,,,,,g,,,,,,,,,,,,,,,,,,,,,,,,,,,,,,,,,,,,
,,,,c,,,,,,,,,,,,,,,,,,,,,,,,,,,,,,,,,,,,,,g,,,,,,,,,,,,,,,,,,,,,,,,,,,,,,,,,,,,
,,,,c,,,,,,,,,,,,,,,,,,,,,,,,,,,,,,,,,,,,,,g,,,,,,,,,,,,,,,,,,,,,,,,,,,,,,,,,,,,
....C.............CC.......................G...............G....................
,,,,c,,,,,c,,,a,,,,,,,,,,,,,,,,,,,,,,,,,,,,g,,,,,,,,,,,,,,,,,,,,,,,,,,,,,,,,,,,,
....C......................................G....................................
,,,,c,,,,,,,,,,,,,,,,,,,,,,,,,,,,,,,,,,,,,,g,,,,,,,,,,,,,,,,,,,,,,,,,,,,,,,,,,,,
,,,,c,,,,,,,,,,,,,,,,,,,,,,,,,,,,,,,,,,,,,,g,,,,,,,,,,,,,,,,,,,,,,,,,,,,,,,,,,,,
,,,,c,,,,,,,,,,,,,,,,,,,,,,,,,,,,,,,,,,,,,,g,,,,,,,,,,,,,,,,,,,,,,,,,,,,,,,,,,,,
                   ,,,,,,,,,,,,,,,,,,,,,,,,g,,,,,,,,,,,,,,,,,,,,,,,,,,,,,,,,,,,,
