# Supplementary material for: Trio deep-sequencing does not reveal unexpected off-target and on-target mutations in Cas9-edited rhesus monkeys
Source: Nat Commun. 2019 Dec 4;10:5525. doi: 10.1038/s41467-019-13481-y (PMC6892871; doi:10.1038/s41467-019-13481-y)
Supplement: Supplementary file 7 — Source Data [file 41467_2019_13481_MOESM7_ESM.zip › SourceData-1/ind08.dedup.MCPH1.sgRNA2.70bp.region.txt]

6575031   6575041   6575051   6575061   6575071   6575081   6575091   6575101   
CATATCTTGTTTTCAGATGTAGTGGCCTATGTTGAAGTGTGGTCATCCAATGGAACGGAAAATTATTCAAAGACATTTAC
..............................R.................................................
,,,,,,,,tg,,,,,,,,,,,,,,,,,,,**,,,,,,,,,,,,,,,,,,,,,,,,,,,,,,,,,,,,,,,,,,,,,,,,,
,,,,,,,,,  ..................**.................................................
,,,,,,,,,,  ,,t,,,,,,,,,,,t,,***,,,,,,,,,,,,,,,,,,,,,,,,,,,,,,,a,,,,,,,,,,t,,,,,
............    ,,,,,,,,,,,,,***,,,,,,,,,,,,,,,,,,,,,,,,,,,,,,,,,,,,,,,,,,,,,,,,
...............................     ,,,,,,,,,,,,,,,,,,,,,,,,,,,,,,,,,,,,,,,,,,,,
.T...................T.....   a,,,,,,,,,,,,,,,,,,,,,,,,,,,,,,,,,,,,,,,,,,,,,,,,,
,,,,,g,,,g,,,,,,  ,,,,,,,,,,,***,,,,,,,,,,,,,,,,,,,,,,,,,,,,,,,,,,,,,,,,,,,,,,,,
.............................**.............G...     ,,,,,,,,,,,,,,,,,,,,,,,,,,,
,,,,,,,,,,,,,,,,,,,,,,,,,,,,,**,,,,,,,,,,,,,,,,,,,        ,,,,,,,,,,,,,,,,,,,,,,
,,,,,,,,,,,,,,,,,,,,,,,,,,,,,***,,,,,,,,,,,,,,,,,,,       ,,,,,,,,,,,,,,,,,,,,,,
,,,,,,,,,,,,,,,,,,,,,,,,,,,,,**,,,,,,,,,,,,,,,,,,,,          ,,,,,,,,,,,,,,,,,,,
,,,,,,,,,,,,,,,,,,,,,,,,,,,,,**,,,,,,,,,,,,,,,,,,,,,              ,,c,,,,,,,,,,,
,,,,,,,,,,,,,,,,,,,,,,,,,,,,,***,,,,,,,,,,,,,,,,,,,,,,                ,,,,,,,,,,
.............................***........................                   ,,,,,
,,,,,,,,,,,,,,,,,,,,,,,,,,,,,***,,,,,,,,,,,,,,,,,,,,,,,,,,,,,                  .
.............................***...............................                 
.............................***...................................             
.............................***.........................................       
,,,,,,,,,,,,,,,,,,,,,,,,,,,,,**,,,,,,,,,,,,,,,,,,,,,,,,,,,,,,,,,,,,,,,,,,       
,,,,,,,,,,,,,,,,,,,,,,,,,,,,,**,,,,,,,,,,,,,,,,,,,,,,,,,,,,,,,,,,,,,,,,,,,,,,,,,
,,,,,,,,,,,,,,,,,,,,,,,,,,,,,**,,,,,,,,,,,,,,,,,,,,,,,,,,,,,,,,,,,,,,,,,,,,,,,,,
,,,,,,,,,,,,,,,,,,,,,,,,,,,,,**,,,,,,,,,,,,,,,,,,,,,,,,,,,,,,,,,,,,,,,,,,,,,,,,,
,,,,,,,,,,,,,,,,,,,,,,,,,,,,,***,,,,,,,,,,,,,,,,,,,,,,,,,,,,,,,,,,,,,,,,,,,,,,,,
,,,,,,,,,,,,,,,,,,,,,,,,,,,,,**,,,,,,,,,,,,,,,,,,,,,,,,,,,,,,,,,,,,,,,,,,,,,,,,,
.............................***................................................
.............................***................................................
.............................***................................................
.............................***................................................
,,,,,,,,,,,,,,,,,,,,,,,,,,,,,**,,,,,,,,,,,,,,,,,,,,,,,,,,,,,,,,,,,,,,,,,,,,,,,,,
.................G.........**.C............................................G....
.............................***................................................
.............................**.................................................
.............................**.................................................
,,,,,,,,,,,,,,,,,,,,,,,,,,,,,***,,,,,,,,,,,,,,,,,,,,,,,,,,,,,,,,,,,,,,,,,,,,,,,,
,,,,,,,,,,,,,,,,,,,,,,,,,,,,,***,,,,,,,,,,,,,,,,,,,,,,,,,,,,,,,,,,,,,,,,,,,,,,,,
,,,,,,,,,,,,,,,,,,,,,,,,,,,,,***,,,,,,,,,,,,,,,,,,,,,,,,,,,,,,,,,,,,,,,,,,,,,,,,
.............................**.................................................
,,,,,,,,,,,,,,,,,,,,,,,,,,,,,**,,,,,,,,,,,,,,,,,,,,,,,,,,,,,,,,,,,,,,,,,,,,,,,,,
,,,,,,,,,,,,,,,,,,,,,,,,,,,,,**,,,,,,,,,,,,,,,,,,,,,,,,,,,,,,,,,,,,,,,,,,,,,,,,,
.............................***................................................
.............................***................................................
.............................**.................................................
,,,,,,,,,,,,,,,,,,,,,,,,,,,,***g,,,,,,,,,,,,,,,,,,,,,,,,,,,,,,,,,,,,,,,,,,,,,,,,
....................G........**...............T.................................
,,,,,,,,,,,,,,,,,,,,,,,,,,,,,***,,,,,,,,,,,,,,,,,,,,,,,,,,,,,,,,,,,,,,,,,,,,,,,,
 ............................**.................................................
     ........................***................................................
                     ........***................................................
                      .......**.................................................
                               .................................................
                               A................................................
                                       .........................................
                                       ,,,,,,,,,,,,,,,,,,,,,,,,,,,,,,,,,,,,,,,,,
