# Supplementary material for: Trio deep-sequencing does not reveal unexpected off-target and on-target mutations in Cas9-edited rhesus monkeys
Source: Nat Commun. 2019 Dec 4;10:5525. doi: 10.1038/s41467-019-13481-y (PMC6892871; doi:10.1038/s41467-019-13481-y)
Supplement: Supplementary file 7 — Source Data [file 41467_2019_13481_MOESM7_ESM.zip › SourceData-1/ind09.dedup.MCPH1.sgRNA2.70bp.region.txt]

6575031   6575041   6575051   6575061   6575071   6575081   6575091   6575101   
CATATCTTGTTTTCAGATGTAGTGGCCTATGTTGAAGTGTGGTCATCCAATGGAACGGAAAATTATTCAAAGACATTTAC
................................................................................
. ...........................**.................................................
.........     ,,,,,,,,,,,,,,,**,,,,,,,,,,,,,,,,,,,,,,,,,,,,,,,,,,,,,,,,,,,,,,,,,
,,,,,,,,,       N............***................................................
..............   ............**..............................C..................
..............     ..........**...................G.............................
,,,,,,,,,,,,,,,                 ................................................
AC........A........G.......     ,,,,,,,,a,,,,,,,,,,,,,,,,,,,,,,,,,,,,,,,,,,,,,,a
...........................      ...............................................
,,,,,,,,,,,,,,,,,,,,,,,,,,,,                   .................................
,,,,,,,,,,,,,,,,,,,,,,,,,,,,,                   ,,,,,,,,,,,,,,,,,,,,,,,,,,,,,,,,
,,,,,,,,,,,,,,,,,,,,,,,,,,,,,,,                  ...............................
.............................***.......                .........................
.............................**............            ,,,,,,,,,,,,,,,,,,,,,,,,,
,,,,,,,,,,,,,,,,,,,,,,,,,,a,,***,,,,,,,,,,,,,,,a,,,a,     ......................
,,,,,,,,,,,,,,,,,,,,,,,,,,,,,**,,,,,,,,,,,,,,,,,,,,,,           ,,,,,,,,,,,,,,,,
.............................***.......G.....G.................    ,,,,,,,,,,,,,
,,,,,,,,,,,,,,,,,,,,,,,,,,,,,**,,,,,,,,,,,,,,,,,,,,,,,,,,,,,,,        ..........
,,,,,,,,,,,,,,,,,,,,,,,,,,,,,***,,,,,,,,,,,,,,,,,,,,,,,,,,,,,,,,,,,,,   ........
,,,,,,,,,,,,,,,,,,,,,,,,,,,,,***,,,,,,,,,,,,,,,,,,,,,,,,,,,,,,,,,,,,,,,,        
,,,,,,,,,,,,,,,,,,,,,,,,,,,,,**,,,,,,,,,,,,,,,,,,,,,,,,,,,,,,,,,,,,,,,,,        
,,,,,,,,,,,,,,,,,,,,,,,,,,,,,**,,,,,,,,,,,,,,,,,,,,,,,,,,,,,,,,,,,,,,,,,,,      
,,,,,,,,,,,,,,,,,,,,,,,,,,,,,***,,,,,,,,,,,,,,,,,,,,,,,,,,,,,,,,,,,,,,,,,,,,,,,,
,,,,,,,,,,,,,,,,,,,,,,,,,,,,,***,,,,,,,,,,,,,,,,,,,,,,,,,,,,,,,,,,,,,,,,,,,,,,,,
.............................**.................................................
.............................**.................................................
.............................**.................................................
.............................***.........T...G................G.............G...
,,,,,,,,,,,,,,,,,,,,,,,,,,,,,**,,,,,,,,,,,,,,,,,,,,,,,,,,,,,,,,,,,,,,,,,,,,,,,,,
.............................***................................................
.............................***..........................................G.....
,,,,,,,,,,,,,,,,,,,,,,,,,,,,,***,,,,,,,,,,,,,,,,,,,,,,,,,,,,,,,,,,,,,,,,,,,,,,,,
.............................**.................................................
,,,,,,,,,,,,,,,,,,,,,,,,,,,,,***,,,,,,,,,,,,,,,,,,,,,,,,,,,,,,,,,,,,,,,,,,,,,,,,
.............................**.................................................
,,,,,,,,,,,,,,,,,,,,,,,,,,,,,***,,,,,,,,,,,,,,,,,,,,,,,,,,,,,,,,,,,,,,,,,,,,,,,,
,,,,,,,,,,,,,,,,,,,,,,,,,,,,,**,,,,,,,,,,,,,,,,,,,,,,,,,,,,,,,,,,,,,,,,,,,,,,,,,
,,,,,,,,,,,,,,,,,,,,,,,,,,,,,***,,,,,,,,,,,,,,,,,,,,,,,,,,,,,,,,,,,,,,,,,,,,,,,,
.............................***................................................
.............................**.................................................
,,,,,,,,,,,,,,,,,,,,,,,,,,,,,***,,,,,,,,,,,,,,,,,,,,,,,,,,,,,,,,,,,,,,,,,,,,,,,,
.............................**.................................................
.............................**.................................................
,,,,,,,,,,,,,,,,,,,,,,,,,,,,,***,,,,,,,,,,,,,,,,,,,,,,,,,,,,,,,,,,,,,,,,,,,,,,,,
  ...........................***................................................
   ..........................**.................................................
   ..........................***................................................
