# Supplementary material for: Trio deep-sequencing does not reveal unexpected off-target and on-target mutations in Cas9-edited rhesus monkeys
Source: Nat Commun. 2019 Dec 4;10:5525. doi: 10.1038/s41467-019-13481-y (PMC6892871; doi:10.1038/s41467-019-13481-y)
Supplement: Supplementary file 7 — Source Data [file 41467_2019_13481_MOESM7_ESM.zip › SourceData-1/ind10.dedup.MCPH1.sgRNA1.70bp.region.txt]

       6597171   6597181   6597191   6597201   6597211   6597221   6597231      
TACTTATTAGACTACCGTAATTTAATTACACAGATGCAGGACAACTGGAGCACACATTGATGAATCGTTGTTCCCTGCAG
....C......................................G....................................
....C......................................G....................................
,,,  ,,,,,,,,,,,,,,,,,,,,,,,,,,,,,,,,,,,,,,g,,,,,,,,,,,,,,,,,,,,,,,,,,,,,,,g,,,,
,,,,c,,,,,,  ,,,,,,,,c,,,,,,,,,,,,,,,,,,,,,g,,,,,,,,,,,,,,,,,,,,,,,,,,,,,,,,,a,,
,,,,c,,,,,,  ,,,,,,,,,,,,,,,,,,,,,,,,,,,,,,g,,,,,,,,,,,,,,,,,,,,,,,,,,,,,,,,,,,,
..     .....G..............................G....................................
....C........   ,,,,,g,,,,,,,,,,,,,,,,,,,,,g,,,,,,,,,,,,,,,,,,,,,,,,,,,,,,,,,,,,
....C...,,,,,,,,,,,,,,,,,,,,,,,,,,,,,,,,,,,g,,,,,,,,,,,,,,,,,,,,,,,,,,,,,,,,,,,,
,,,,c,,,,,,,,,,  c,,,,,,,,,,,,,c,c,,,,,,,,,g,,,,,,,,,,,,,,,,,,,,,,,,,,,,,,,,,,,,
....C............  ,,,,c,,,,,,,,,,,,a,,,c,,g,,,,,,,,,,,,,,,,,,,,,,,,,,,,,,,,,,,,
.G..C..........T.........  ,,,,,,,,,,,,,,,,g,,,,,,,,,,,,,,,,,,,,,,,,,,,,,,,,,,,,
,,,,c,,,,,,,,,,,,,,,     ,,,,,,,,,,,,,,,,,,g,,,,,,,,,,,,,,,,,,,,,,,,,,,,,,,,,,,,
....C..........................   ,,,,,,,,,g,,,,,,,,,,,,,,,,,,,,,,,,,,,,,,,,,,,,
,,,,c,,,,,,,,,,,,,,,,,,,,,,  ..............G....................................
.TG.C....A......T...........           ....G....................................
,,,,c,,,,,,,,,,,,,,,,,,,,,,,,,,,,,,,,,,,   g,,,,,,,,,,,,,,,,,,,,,,,,,,,,,,,,,,,,
....C.................................          ................................
....C......................................G      ,,,,,,,,,,,,,,,,,,,,,,,,,,,,,,
....C....................................           ............................
,,,,c,,,,a,,,,,,,,,,,,,,,,,,,,,,,,a,,,,,,,,g               .....................
,,,,c,,,,,,,,,,,,,,,,,,,,,,,,,,,,,,,,,,,,,,g,,,,,,,,,               ............
,,,,c,,,,,,,,,,,,,,,,,,,,,,,,,,,,,,,,,,,,,,g,,,,,,,,,,,,,,           ...........
,,,,c,,,,,,,,,,,,,,,,,,,,,,,,,,,,,,,,,,,,,,g,,,,,,,,,,,                  .......
,,,,c,,,,,,,,,,,,,,,,,,,,,,,,,,,,,,,,,,,,,,g,,,,,,,,,,,,,                       
,,,,c,,,,,,,,,,,,,,,,,,,,,,,,,,,,,,,,,,,,,,g,,,,,,,,,,,,,                       
....C......................................G....................                
,c,,c,,,,,,,,,,,,,,,,,c,,,,,,,,,,,,,,,,,,,,g,,,,,,,,,,,,,,,                     
....C......................................G................                    
....C......................................G....................                
,,,,c,,,,,,,,,,,,,,,,,,,,,,,,,,,,,,,,,,,,,,g,,,,,,,,,,,,,,,,,,,,,,,,,,,,,,,,,,, 
....C......................................G....................................
,,,,c,,,,,,,,,,,,,,,,,,,,,,,,,,,,,,,,,,,,,,g,,,,,,,,,,,,,,,,,,,,,,,,,,,,,,,,,,,,
,,,,c,,,,,,,,,,,,,,,,,,,,,,,,,,,,,,,,,,,,,,g,,,,,,,,,,,,,,,,,,,,,,,,,,,,,,,,,,,,
,,,,c,,,,,,,,,,,,,,,,,,,,,,,,,,,,,,,,,,,,,,g,,,,,,,,,,,,,,,,,,,,,,,,,,,,,,,,,,,,
....C......................................G....................................
....C......................................G....................................
....C......................................G....................................
,,,,c,,,,,,,,,,,,,,,,,,,,,,,,,,,,,,,,,,,,,,g,,,,,,,,,,,,,,,,,,,,,,,,,,,,,,,,,,,,
....C......................................G....................................
,,,,c,,,,,,,,,,,,,,,,,,,,,,,,,,,,,,,,,,,,,,g,,,,,,,,,,,,,,,,,,,,,,,,,,,,,,,,,,,,
,,,,c,,,,,,,,,,,,,,,,,,,,,,,,,,,,,,,,,,,,,,g,,,,,,,,,,,,,,,,,,,,,,,,,,,,,,,,,,,,
....C......................................G....................................
....C......................................G....................................
,,,,c,,,,,,,,ct,,,,,,,,,,,,,,,,,,,,,,,,,,,,g,,,,,,,,,,,,,,,,,,,,,,,,,,,,,,,,,,,,
,,,,c,,,,,,,,,,,,,,,,,,,,,,,,,,,,,,,,,,,,,,g,,,,,,,,,,,,,,,,,,,,,,,,,,,,,,,,,,,,
,,,,c,,,,,,,,,,,a,,,,,,,,,,,,,,,,,,,,,,,,,,g,,a,,,,,,,,,a,,,,,,,,,,,,,,,,,,,,,,,
,,,,c,,,,,,,,,,,,,,,,,,,,,,,,,,,,,,,,,,,,,,g,,,,,,,,,,,,,,,,,,,,,,,,,,,,,,,,,,,,
....C......................................G....................................
,,,,c,,,,,,,,,,,,,,,,,,,,,,,,,,,,,,,,,,,,,,g,,,,,,,,,,,,,,,,,,,,,,,,,,,,,,,,,,,,
....C......................................G............................G.......
        ,,,,,,,,,,,,,,,,,,,,,,,,,,,,,,,,,,,g,,,,,,,,,,,,,,,,,,,,,,,,,,,,,,,,,,,,
        ,,,,,,,,,,,,,,,,,,,,,,,,,,,,,,,,,,,g,,,,,,,,,,,,,,,,,,,,,,,,,,,,,,,,,,,,
         ..................................G....................................
           ................................G....................................
                    .......................G....................................
