# Supplementary material for: Trio deep-sequencing does not reveal unexpected off-target and on-target mutations in Cas9-edited rhesus monkeys
Source: Nat Commun. 2019 Dec 4;10:5525. doi: 10.1038/s41467-019-13481-y (PMC6892871; doi:10.1038/s41467-019-13481-y)
Supplement: Supplementary file 7 — Source Data [file 41467_2019_13481_MOESM7_ESM.zip › SourceData-1/ind12.dedup.MCPH1.sgRNA1.70bp.region.txt]

       6597171   6597181   6597191   6597201   6597211   6597221   6597231      
TACTTATTAGACTACCGTAATTTAATTACACAGATGCAGGACAACTGGAGCACACATTGATGAATCGTTGTTCCCTGCAG
....C......................................G....................................
....C......................................G....................................
,,,,c,,,,,,,,,,,,,,,,,,,,,,,,,,,,,,,,,,,,,,g,,,,,,,,,,,,,,,,,,,,,,,,,,,,,,,,,,,,
,,,,c,,,,,,,,,,,       ....................G....................................
....C................  ,,,,,,,,,,,,,,,,,,,,g,,,,,,,,,,,,,,,,,,,,,,,,,,,,,,,,,,,,
....C....................   ,,,,,,,,,,,,,,,g,,,,,,,,,,,,,,,,,,,,,,,,,,,,,,,,,,,,
....C........................       .......G....................................
..................................   ......G....................................
,,,,c,,,,,,,,,,,,,,,,,,,,,,,,,,,,,,                       ,,,,,,,,,,,,,,,,,,,,,,
,,,,c,,,,,,,,,,,,,,,,,,,,,,,,,,,,,                                  ,,,,a,,,,a,,
,,,,c,,,,,,,,,,,,,,,,,,,,,,,,,,,,,,,,,                                 ,,,,,,,,,
....C....................................                                  .....
,,,,c,,,,,,,,,,,,,,,,,,,,,,,,,,,,,,,,,,,,,,g,,,,,                               
,,,,c,,,,,,,,,,,,,,,,,,,,,,,,,,,,,,,,,,,,,,g,,,,,,,                             
,,,,c,,,,,,,,,,,,,,,,,,,,,,,,,,,,,,,,,,,,,,g,,,,,,,,,,,,,,,,,                   
,,,,c,,,,,,,,,,,,,,,,,,,,,,,,,,,,,,,,,,,,,,g,,,,,,,,,,,,,,,,,,,,,,              
,,,,c,,,,,,,,,,,,,,,,,,,,,,,,,,,,,,,,,,,,,,g,,,,,,,,,,,,,,,,,,,,,,,             
....C......................................G................................... 
....C......................................G....................................
....C......................................G........G..............A............
....C......................................G....................................
....C......................................G...................................T
,,,,c,,,,,,,,,,,,,,,,,,,,,,,,,,,,,,,,,,,,,,g,,,,,,,,,,,,,,,,,,,,,,,,,,,,,,,,,,,,
,,,,c,,,,,,,,,,,,,,,,,,,,,,,,,,,,,,,,,,,,,,g,,,,,,,,,,,,,,,,,,,,,,,,,,,,,,,,,,,,
....C......................................G....................................
....C......................................G....................................
,,,,c,,,,,,,,,,,,,,,,,,,,,,,,,,,,,,,,,,,,,,g,,,,,,,,,,,,,,,,,,,,,,,,,,,,,,,,,,,,
,,,,c,,,,,,,,,,,,,,,,,,,,,,,,,,,,,,,,,,,,,,g,,,,,,,,,,,,,,,,,,,,,,,,,,,,,,,,,,,,
,,,,c,,,,,,,,,,,,,,,,,,,,,,,,,,,,,,,,,,,,,,g,,,,,,,,,,,,,,,,,,,,,,,,,,,,,,,,,,,,
....C......................................G....................................
,,,,c,,,,,,,,,,,,,,,,,,,,,,,,,,,,,,,,,,,,,,g,,,,,,,,,,,,,,,,,,,,,,,,,,,,,,,,,,,,
....C......................................G....................................
,,,,c,,,,,,,,,,,,,,,,,,,,,,,,,,,,,,,,,,,,,,g,,,,,,,,,,,,,,,,,,,,,,,,,,,,,,,,,,,,
,,,,c,,,,,,,,,,,,,,,,,,,,,,,,,,,,,,,,,,,,,,g,,,,,,,,,,,,,,,,,,,,,,,,,,,,,,,,,,,,
  ,,c,,,,,,,,,,,,,,,,,,,,,,,,,,,,,,,,,,,,,,g,,,,,,,,,,,,,,,,,,,,,,,,,,,,,,,,,,,,
   ,c,,,,,,,,,,,,,,,,,,,,,,,,,,,,,,,,,,,,,,g,,,,,,,,,,,,,,,,,,,,,,,,,,,,,,,,,,,,
     ......................................G....................................
         ,,,,,,,,,,,,,,,,,,,,,,,,,,,,,,,,,,g,,,,,,,,,,,,,,,,,,,,,,,,,,,,,,,,,,,,
                ...........................G....................................
                ...........................G....................................
