# Supplementary material for: Trio deep-sequencing does not reveal unexpected off-target and on-target mutations in Cas9-edited rhesus monkeys
Source: Nat Commun. 2019 Dec 4;10:5525. doi: 10.1038/s41467-019-13481-y (PMC6892871; doi:10.1038/s41467-019-13481-y)
Supplement: Supplementary file 7 — Source Data [file 41467_2019_13481_MOESM7_ESM.zip › SourceData-1/ind12.dedup.MCPH1.sgRNA2.70bp.region.txt]

6575031   6575041   6575051   6575061   6575071   6575081   6575091   6575101   
CATATCTTGTTTTCAGATGTAGTGGCCTATGTTGAAGTGTGGTCATCCAATGGAACGGAAAATTATTCAAAGACATTTAC
................................................................................
................................................................................
........ .......................................................................
..............       ,,,,,,,,,,,,,t,,,,,,,,,,,,,,,,,,,,,a,,,,,,,,,,,,,,,,,,,,,,,
,,,,,,,,,,,,,,,,,    ,,,,,,,,,,,,,,,,,,,,,,,,,,,,,,,,,,,,,,,,,,,,,,,,,,,,,,,,,,,
..........................  ....................................................
.............................         ,,,,,,,,,,,,,,,,,,,,,,,,,,,,,,,,,,,,,,,,,,
...............................            .....................................
................G..G..............T..............G...   ........................
.....................................................     ......................
,,,,,,,,,,,,,,,,,,,,,,,,,,,,,,,,,,,,,,,,,,,,,,,,,,,,,,,,, ......................
...........................................................     ,,,,,,,,,,,,,,,,
,,,,,,,,,,,,,,,,,,,,,,,,,,,,,,,,,,,,,,,,,,,,,,,,,,,,,,,,,,,,,,,,,,,, ,,,,,,,,,,,
................................................................................
................................................................................
,,,,,,,,,,,,,,,,,,,,,,,,,,,,,,,,,,,,,,,,,,,,,,,,,,,,,,,,,,,,,,,,,,,,,,,,,,,,,,,,
,,,,,,,,,,,,,,,,,,,,,,,,,,,,,,,,,,,,,,,,,,,,,,,,,,,,,,,,,,,,,,,,,,,,,,,,,,,,,,,,
,,,,,,,,,,,,,,,,,,,,,,,,,,,,,,,,,,,,,,,,,,,,,,,,,,,,,,,,,,,,,,,,,,,,,,,,,,,,,,,,
................................................................................
................................................................................
................................................................................
................................................................................
................................................................................
,,,,,,,,,,,,,,,,,,,,,,,,,,,,,,,,,,,,,,,,,,,,,,,,,,,,,,,,,,,,,,,,,,,,,,,,,,,,,,,,
,,,,,,,,,,,,,,,,,,,,,,,,,,,,,,,,,,,,,,,,,,,,,,,,,,,,,,,,,,,,,,,,,,,,,,,,,,,,,,,,
,,,,,,,,,,,,,,,,,,,,,,,,,,,,,,,,,,,,,,,,,,,,,,,,,,,,,,,,,,,,,,,,,,,,,,,,,,,,,,,,
,,,,,,,,,,,,,,,,,,,,,,,,,,,,,,,,,,,,,,,,,,,,,,,,,,,,,,,,,,,,,,,,,,,,,,,,,,,,,,,,
................................................................................
................................................................................
,,,,,,,,,,,,,,,,,,,,,,,,,,,,,,,,,,,,,,,,,,,,,,,,,,,,,,,,,,,,,,,,,,,,,,,,,,,,,,,,
................................................................................
..........................................................C.....................
 ...............................................................................
   .............................................................................
            ....................................................................
                                              ..................................
                                              ,,,,,,,,,,,,,,,,,,,,,,,,,,,,,,,,,,
                                               ,,,,,,,,,,,,,,,,,,,,,,,,,,,,,,,,,
                                                   ,,,,,,,,,,,,,,,,,,,,,,,,,,,,,
                                                                    ,,,,,,,,,,,,
                                                                     ,,,,,c,,,,a
                                                                       .........
                                                                        ,,,,,,,,
                                                                         .......
                                                                            ....
                                                                              ..
                                                                              ..
