# Supplementary material for: Trio deep-sequencing does not reveal unexpected off-target and on-target mutations in Cas9-edited rhesus monkeys
Source: Nat Commun. 2019 Dec 4;10:5525. doi: 10.1038/s41467-019-13481-y (PMC6892871; doi:10.1038/s41467-019-13481-y)
Supplement: Supplementary file 7 — Source Data [file 41467_2019_13481_MOESM7_ESM.zip › SourceData-1/ind13.dedup.MCPH1.sgRNA1.70bp.region.txt]

       6597171   6597181   6597191   6597201   6597211   6597221   6597231      
TACTTATTAGACTACCGTAATTTAATTACACAGATGCAGGACAACTGGAGCACACATTGATGAATCGTTGTTCCCTGCAG
....C......................................G....................................
,   C......................................G....................................
...   ,,,,,,,,,,,,,,,,,,,,,,,,,,,,,,,,,,,,,g,,,,,,,,,,,,,,,,,,,,,,,,,,,,,,,,,,,,
....    ,,,,,,,,,,,,,,,,,,,,,,,,,,,,,,,,,,,g,,,,,,,,,,,,,,,,,,,,,,,,,,,,,,,,,,,,
..          ...............................G....................................
....C.         N...........................G....................................
,,,,c,           ..........................G....................................
,,,,c,,,,         N........................G....................................
....C........      ........................G....................................
....C........          ....................G....................................
,,,,c,,,,,,,,,,             ...............G....................................
....C...........             ,,,,,,,,,,,,,,g,,,,,,,,,,,,,,,,,,,,,,,,,,,,,,,,,,,,
,,,,c,,,,,,,,,,,,,,            ,,,,,,,,,,,,g,,,,,,,,,,,,,,,,,,,,,,,,,,,,,,,,,,,,
,,,,c,,,,,,,,,,,,                ..........G....................................
....C.................             ........G....................................
,,,,c,,,,,,,,,,,,,,,,,                 ,,,,g,,,,,,,,,,,,,,,,,,,,,,,,,,,,,,,,,,,,
,,,,c,,,,,,,,,,,,,,,,,,                 ,,,g,,,,,,,,,,,,,,,,,,,,,,,,,,,,,,,,,,,,
,,,,c,,,,,,,,,,,,,,,,,,,                  ,g,,,,,,,,,,,,,,,,,,,,,,,,,,,,,,,,,,,,
....C.....T..............                      ,,,,,,,,,,,,,,,,,,,,,,,,,,,,,,,,,
,,,,c,,,,,,,,,,,,,,,,,,,                        ,,,,,,,,,,,,,,,,,,,,,,,,,,,,,,,,
,,,,c,,,,,,,,,,,,,,,,,,,,,,,,,                      ,,,,,,,,,,,,,,,,,,,,,,,,,,,,
,,,,c,,,,,,,,,,,,,,,,,,,,,,,,,                       ,,,,,,,,,,,,,,,,,,,,,,,,,,,
....C...........................                         ,,,,,,,,,,,,,,,,,,,,,,,
....C.........................                                 .................
....C..............................                                 ,,,,,,,,,,,,
,,,,c,,,,,,,,,,,,,,,,,,,,,,,,,,                                      ...........
....C...............................                                   .........
....C.................................T..                                .......
....C......................................G.                            ,,,,,,,
....C......................................G.......                         N...
....C......................................G....                             ,,,
,,,,c,,,,,,,,,,,,,,,,,,,,,,,,,,,,,,,,,,,,,,g,,,,,,                              
,,,,c,,,,,,,,,,,,,,,,,,,,,,,,,,,,,,,,,,,,,,g,,,,,,,,,,,,,,,                     
....C......................................G............                        
,,,,c,,,,,,,,,,,,,,,,,,,,,,,,,,,,,,,,,,,,,,g,,,,,,,,,,,,                        
....C......................................G........................            
,,,,c,,,,,,,,,,,,,,,,,,,,,,,,,,,,,,,,,,,,,,g,,,,,,,,,,,,,,,,,,,,,,,,,,,,,       
....C......................................G...........................         
....C......................................G.................................   
....C......................................G.................................   
....C......................................G....................................
,,,,c,,,,,,,,,,,,,,,,,,,,,,,,,,,,,,,,,,,,,,g,,,,,,,,,,,,,,,,,,,,,,,,,,,,,,,,,,,,
,,,,c,,,,,,,,,,,,,,,,,,,,,,,,,,,,,,,,,,,,,,g,,,,,,,,,,,,,,,,,,,,,,,,,,,,,,,,,,,,
....C......................................G....................................
,,,,c,,,,,,,,,,,,,,,,,,,,,,,,,,,,,,,,,,,,,,g,,,,,,,,,,,,,,,,,,,,,,,,,,,,,,,,,,,,
....C......................................G....................................
....C......................................G....................................
....C......................................G....................................
,,,,c,,,,,,,,,,,,,,,,,,,,,,,,,,,,,,,,,,,,,,g,,,,,,,,,,,,,,,,,,,,,,,,,,,,,,,,,,,,
,,,,c,,,,,,,,,,,,,,,,,,,,,,,,,,,,,,,,,,,,,,g,,,,,,,,,,,,,,,,,,,,,,,,,,,,,,,,,,,,
....C......................................G....................................
,,,,c,,,,,,,,,,,,,,,,,,,,,,,,,,,,,,,,,,,,,,g,,,,,,,,,,,,,,,,,,,,,,,,,,,,,,,,,,,,
,,,,c,,,,,,,,,,,,,,,,,,,,,,,,,,,,,,,,,,,,,,g,,,,,,,,,,,,,,,,,,,,,,,,,,,,,,,,,,,,
....C......................................G....................................
,,,,c,,,,,,,,,,,,,,,,,,,,,,,,,,,,,,,,,,,,,,g,,,,,,,,,,,,,,,,,,,,,,,,,,,,,,,,,,,,
....C......................................G....................................
