# Supplementary material for: Trio deep-sequencing does not reveal unexpected off-target and on-target mutations in Cas9-edited rhesus monkeys
Source: Nat Commun. 2019 Dec 4;10:5525. doi: 10.1038/s41467-019-13481-y (PMC6892871; doi:10.1038/s41467-019-13481-y)
Supplement: Supplementary file 7 — Source Data [file 41467_2019_13481_MOESM7_ESM.zip › SourceData-1/ind14.dedup.MCPH1.sgRNA1.70bp.region.txt]

       6597171   6597181   6597191   6597201   6597211   6597221   6597231      
TACTTATTAGACTACCGTAATTTAATTACACAGATGCAGGACAACTGGAGCACACATTGATGAATCGTTGTTCCCTGCAG
....C......................................G....................................
,,,,c,,      ..............................G....................................
,,,,c,,,,,,,,,  ...........................G................................A...
....C...........  ,,,,,,,,,,,,,,,,,,,,,,,,,g,,,,,a,,,,,,,,,,,,,,,,,,,,,,,,,,,,,,
....C............   ,,,,,,,,,,,,,,,,,,,,,,,g,,,,,,,,,,,,,,,,,,,,,,,,,,,,,,,,,,,,
....C...................... ...............G....................................
....C.......................            ,,,g,,t,,,,,,,t,,,,,,,,,,,,,,,,,,,,,,,,,
,,,,c,,,,,,,,,,,,,,,,,,,,,,,,,,,,,,,,,,,,,,g,,,,,,,,a,,,,,,,,a,,,,,,,,,,,,,,,,,,
,,,,c,,,,,,,,,,,,,,,,,,,   ................G....................................
,,,,c,,,,,,,,,,,,,,,,,,,,,,,                         ,,,,,,,,,,,,,,,,,,,,,,,,,,,
....C.........................                          ,,,,,,,,,,,,,,g,,t,,,,,,
....C..........T......................                      ....................
....C....................................                    ,,,,,,,,,,,,,,,,,,,
,,,,c,,,,,,,,,,,,,,,,,,,,,,,,,,,,,,,,,                            ..............
....C.......................T.A.T......                              ...........
,,,,c,,,,,,,,,,,,,,,,,,,,,,,,,,,,,,,,,,                              ...........
....C......................................                                  ,,,
,,,,c,,,,,,,,,,,,,,,,,,,,,,,,,,,,,,,,,,,,,,g,,                                ..
....C......................................G...                               ,,
,,,,c,,,,,,,,,,,,,,,,,,,,,,,,,,,,,,,,,,,t,,g,,,,,,,,,,                         ,
....C......................................G...................                 
....C......................................G......................              
....C......................................G.....................               
,,,,c,,,,,,,,,,,,,,,,,,,,,,,,,,,,,,,,,,,,,,g,,,,,,,,,,,,,,,,,,,,,               
,,,,c,,,,,,,,,,,,,,c,,,,,,,,,,,,,,,,,,,,,,,g,,,,,,,,,,,,,,,,,,,,,,,,c,,,,,,,    
,,,,ct,,,,,,,,,,,,,,,,,,,,,,,,,,,,,,,,,t,,,g,,,,,t,,,,,,,,,,,,,,,,,,,,,,,,,,,,,,
,,,,c,,,,,,,,,,,,,,,,,,,,,,,,,,,,,,,,,,,,,,g,,,,,,,,,,,,,,,,,,,,,,,,,,,,,,,,,,,,
....C......................................G....................................
....C......................................G....................................
....C......................................G....................................
,,,,c,,,,,,,,,,,,,,,,,,,,,,,,,,,,,,,,,,,,,,g,,,,,,,,,,,,,,,,,,,,,,,,,,,,,,,,,,,,
....C......................................G....................................
,,,,c,,,,,,,,,,,,,,,,,,,,,,,,,,,,,,,,,,,,,,g,,,,,,,,,,,,,,,,,,,,,,,,,,,,,,,,,,,,
....C......................................G....................................
,,,,c,,,,,,,,,,,,,,,,,,,,,,,,,,,,,,,,,,,,,,g,,,,,,,,,,,,,,,,,,,,,,,,,,,,,,,,,,,,
....C......................................G....................................
,,,,c,,,,,,,,,,,,,,,,,,,,,,,,,,,,,,,,,,,,,,g,,,,,,,,,,,,,,,,,,,,,,,,,,,,,,,,,,,,
,,,,c,,,,,,,,,,,,,,,,,,,,,,,,,,,,,,,,,,,,,,g,,,,,,,,,,,,,,,,,,,,,,,,,,,,,,,,,,,,
....C......................................G....................................
,,,,c,,,,,,,,,,,,,,,,,,,,,,,,,,,,,,,,,,,,,,g,,,,,,,,,,,,,,,,,,,,,,,,,,,,,,,,,,,,
 ,,,c,,,,,,,,c,,,,,,,,,,,,,,,,,,,,,,,,,,,,,g,,,a,,,,,,,c,,,,,,,t,,,,,,,,,,,,c,,,
                     ,,,,,,,,,,,,,,,,,,,,,,g,,,,,,,,,,,,,,,,,,,,,,,,,,,,,,,,,,,,
                       ,,,,,,,,,,,,,,,,,,,,g,,,,,,,,,,,,,,,,,,,,,,,,,,,,,,,,,,,,
