# Supplementary material for: Trio deep-sequencing does not reveal unexpected off-target and on-target mutations in Cas9-edited rhesus monkeys
Source: Nat Commun. 2019 Dec 4;10:5525. doi: 10.1038/s41467-019-13481-y (PMC6892871; doi:10.1038/s41467-019-13481-y)
Supplement: Supplementary file 7 — Source Data [file 41467_2019_13481_MOESM7_ESM.zip › SourceData-1/ind15.dedup.MCPH1.sgRNA1.70bp.region.txt]

       6597171   6597181   6597191   6597201   6597211   6597221   6597231      
TACTTATTAGACTACCGTAATTTAATTACACAGATGCAGGACAACTGGAGCACACATTGATGAATCGTTGTTCCCTGCAG
....C......................................G....................................
, N.C......................................G....................................
....C.   ,,,,,,,,,,,,,,,,,,,,,,,,,,,,,,,,,,g,,,,,,,,,,,,,,,,,,,,,,,,,,,,,,,,,,,,
,,,,g,,,    ...............................G....................................
....C...        ...........................G....................................
....C......     ...........................G....................................
,,,,c,,,,,,,,   ,,,,,,,,,,,,,,,,,,,,,,,,,,,g,,,,,,,,,,,,,,,,,,,,,,,,,,,,,,,,,,,,
....C..................      N.............G....................................
,,,,c,,,,,,,,,,,,,,,,,,,,,,,,,   ,,,,,,,,,,g,,,,,,,,,,,,,,,,,,,,,,,,,,,,,,,,,,,,
....C...........................                      ,,,,,,,,,,,,,,,,,,,,,,,,,,
,,,,c,,,,,,,,,,,,,,,,,,,,,,,,,,,                          ......................
,,,,c,,,,,,,,,,,,,,,,,,,,,,,,,,,,,,                             ................
,,,,c,,,,t,,,,,,,,,,,,,,,,,,,,,,,,,,,,,                           ..............
,,,,c,,,,,,,,,,,,,,,,,,,,,,,,,,,,,,,,,,,                                  ,,,,,,
,,,,c,,,,,,,,,,,,,,,,,,,,,,,,,,,,,,,,,,,,,                                   ...
....C......................................G..                                  
....C......................................G....                                
....C....................................A.G......                              
....C......................................G.......                             
....C......................................G........                            
....C......................................G...........                         
....C......................................G...............                     
....C......................................G...................                 
,,,,c,,,,,,,,,,,,,,,,,,,,,,,,,,,,,,,,,,,,,,g,,,,,,,,,,,,,,,,,,,,,,              
....C......................................G..................................  
....C......................................G.......................A............
....C......................................G....................................
....C......................................G....................................
....C......................................G....................................
,,,,c,,,,,,,,,,,,,,,,,,,,,,,,,,,,,,,,,,,,,,g,,,,,,,,,,,,,,,,,,,,,,,,,,,,,,,,,,,,
....C........................G.............G...................................T
,,,,c,,,,,,,,,,,,,,,,,,,,,,,,,,,,,,,,,,,,,,g,,,,,,,,,,,,,,,,,,,,,,,,,,,,,,,,,,,,
....C...........................A.A........G...............................G....
....C......................................G....................................
....C......................................G....................................
,,,,c,,,,,,,,,,,,,,,,,,,,,,,,,,,,,,,,,,,,,,g,,,,,,,,,,,,,,,,,,,,,,,,,,,,,,,,,,,,
,,,,c,,,,,,,,,,,,,,,,,,,,,,,,,,,,,,,,,,,,,,g,,,,,,,,,,,,,,,,,,,,,,,,,,,,,,,,,,,,
....C......................................G....................................
....C......................................G....................................
....C......................................G....................................
                ,,,,,,,,,,,,,,,,,,,,,,,,,,,g,,,,,,,,,,,,,,,,,,,,,,,,,,,,,,,,,,,,
                   ........................G....................................
                             ,,,,,,,,,,,,,,g,,,,,,,,,,,,,,,,,,,,,,,,,,,,,,,,,,,,
                              .............G....................................
