# Supplementary material for: Trio deep-sequencing does not reveal unexpected off-target and on-target mutations in Cas9-edited rhesus monkeys
Source: Nat Commun. 2019 Dec 4;10:5525. doi: 10.1038/s41467-019-13481-y (PMC6892871; doi:10.1038/s41467-019-13481-y)
Supplement: Supplementary file 7 — Source Data [file 41467_2019_13481_MOESM7_ESM.zip › SourceData-1/ind16.dedup.MCPH1.sgRNA1.70bp.region.txt]

       6597171   6597181   6597191   6597201   6597211   6597221   6597231      
TACTTATTAGACTACCGTAATTTAATTACACAGATGCAGGACAACTGGAGCACACATTGATGAATCGTTGTTCCCTGCAG
....C......................................G....................................
,,,,c,,,,,,,,,,,,,,,,,,,,,,,,,,,,,,,,,,,,,,g,,,,,,,,,,,,,,,,,,,,,,,,,,,,,,,,,,,,
,,,,c,,,,,,,,,,,,,,,,,,,, .................G....................................
,,,,c,,,,,,,,,,a,,,,,,,,, .................G....................G...............
,,,,c,,c,,,,,,,,,,,,,,,,,,,,,,,,,,   ......G...........G........................
,,,,c,,,,,,,,,,,,,,,,,,,,,,,,,,,,,,,,,,,,    ...................................
,,,,c,,,,,,,,,,,,,,,,,,,,,,,,,,,,,,,,,,,,       ,,,,,,,,,,,,,,,,,,,,,,,,,,,,,,,,
....C......................................      ,,,,,,,,,,,,,,,,,,,,,,,,,,,,,,,
,,,,c,,,,,,,,,,,,,,,,,,,,,,,,,,,,,,,,,,,,,,g               ,,,,,,,,,,,,,,,,,,,,,
,,,,c,,,,,,,,,,,,,,,,,,,,,,,,,,,,,,,,,,,,,,g,               ,,,,,,,,,,,,,,,,,,,,
....C......................................G.....                 ,,,,,,,,,,,,,,
,,,,c,,,,,,,,,,,,,,,,,,,,,,,,,,,,,,,,,,,,,,g,,,,,,,,              ,,,,,a,,a,,,,t
,,,,c,,,,,,,,,,,,,,,,,,,,,,,,,,,,,,,,,,,,,,g,,,,,,,,,                ...........
,,,,c,,,,,,,,,,,,,,,,,,,,,,,,,,,,,,,,,,,,,,g,,,,,,,,,,,,,,           ...........
....C......................................G................         ,,,,,,,,,,,
,,,,c,,,,,,,,,,,,,,,,,,,,,,,,,,,,,,,,,,,,,,g,,,,,,,,,,,,,,,,           ,,,,,,,,,
....C......................................G......................      ,,,,,,,,
....C......................................G..C....C..............         .....
,,,,c,,,,,,,,,,,,,,,,,,,,,,,,,,,,,,,,,,,,,,g,,,,,,,,,,,,,,,,,,,,,,         .....
,,,,c,,,,,,,,,,,,,,,,,,,,,,,,,,,,,,,,,,,,,,g,,,,,,,,,,,,,,,,,,,,,,,,,,,,        
,,,,c,,,,,,,,,,,,,,,,,,,,,,,,,,,,,,,,,,,,,,g,,,,,,,,,,,,,,,,,,,,,,,,,,,,,,      
....C......................................G....................................
....C......................................G....................................
....C......................................G....................................
....C......................................G....................................
,,,,c,,,,,,,,,,,,,,,,,,,,,,,,,,,,,,,,,,,,,,g,,,,,,,,,,,,,,,,,,,,,,,,,,,,,,,,,,,,
....C......................................G....................................
....C......................................G....................................
.T..C......................................G...T...............T................
....C......................................G....................................
,,,,c,,,,,,,,,,,,,,,,,,,,,,,,,,,,,,,,,,,,,,g,,,,,,,,,,,,,,,,,,,,,,,,,,,,,,,,,,,,
....C......................................G....................................
,,,,c,,,,,,,,,,,,,,,,g,,,cg,,,,,t,,,,,,,,,,g,,,a,,,,,,,,c,,,,,,,,,,,,,,,,,,,,,,,
....C..............C.......................G.A..................................
....C......................................G....................................
,,,,c,,,,,,,,,,,,,,,,,,,,,,,,,,,,,,,,,,,,,,g,,,,,,,,,,,,,,,,,,,,,,,,,,,,,,,,,,,,
....C......................................G....................................
,,,,c,,,,,,,,,,,,,,,,,,,,,,,,,,,,,,,,,,,,,,g,,,,,,,,,,,,,,,,,,,,,,,,,,,,,,,,,,,,
           ................................G....................................
            ,,,,,,,,,,,,,,,,,,,,,,,,,,,,,,,g,,,,,,,,,,,,,,,,,,,,,,,,,,,,,,,,,,,,
             ..............................G.............................A......
               ,,,,,,g,,,,,,,,,,,,,,,,,,,,,g,,,,,,,,,,,,,,,,,,,,,,,,,,,,,,,,,,,,
               ,,a,,,a,,,,g,,,,,,,,,,c,,,,,g,,,,,,g,,,,,,,,,,,,,,,,,,,,ag,,,,,,,
                       ....................G....................................
                               ............G....................................
                                ,,,,,,,,,,,g,,,,,,,,,,,,,,,,,,,,,,,,,,,,,,,,,,,,
                                     ,,,,,,g,,,,,,,,,,,,,,,,,,,,,,,,,,,,,,,,,,,,
                                      .....G....................................
                                        ,,,g,,,,,,,,,,,,,,,,,,,,,,,,,,,,,,,,,,,,
                                         ..G....................................
                                         ,,g,,,,,,,,,,,,,,,,,,,,,,,,,,,,,,,,,a,,
