# Supplementary material for: Trio deep-sequencing does not reveal unexpected off-target and on-target mutations in Cas9-edited rhesus monkeys
Source: Nat Commun. 2019 Dec 4;10:5525. doi: 10.1038/s41467-019-13481-y (PMC6892871; doi:10.1038/s41467-019-13481-y)
Supplement: Supplementary file 7 — Source Data [file 41467_2019_13481_MOESM7_ESM.zip › SourceData-2/10Macaque.genome.filtered.snp.genome]

   FID1   IID1   FID2   IID2 RT    EZ      Z0      Z1      Z2  PI_HAT PHE       DST     PPC   RATIO
  ind07  ind07  ind08  ind08 UN    NA  0.0208  0.1088  0.8704  0.9248  -1  0.968005  1.0000 164.3438
  ind07  ind07  ind09  ind09 UN    NA  0.0212  0.1086  0.8702  0.9245  -1  0.967897  1.0000 277.5263
  ind07  ind07  ind10  ind10 UN    NA  0.0591  0.9409  0.0000  0.4704  -1  0.751659  1.0000 53.0103
  ind07  ind07  ind11  ind11 UN    NA  0.0000  1.0000  0.0000  0.5000  -1  0.724106  1.0000 37.7985
  ind07  ind07  ind12  ind12 UN    NA  1.0000  0.0000  0.0000  0.0000  -1  0.669890  1.0000  2.4980
  ind07  ind07  ind13  ind13 UN    NA  0.3593  0.4354  0.2052  0.4230  -1  0.776654  1.0000 10.5815
  ind07  ind07  ind14  ind14 UN    NA  0.7772  0.0000  0.2228  0.2228  -1  0.730763  1.0000  5.1102
  ind07  ind07  ind15  ind15 UN    NA  0.7631  0.0000  0.2369  0.2369  -1  0.736087  1.0000  5.1782
  ind07  ind07  ind16  ind16 UN    NA  0.6780  0.1209  0.2011  0.2616  -1  0.738447  1.0000  5.9303
  ind08  ind08  ind09  ind09 UN    NA  0.0210  0.1091  0.8699  0.9245  -1  0.967872  1.0000 159.3636
  ind08  ind08  ind10  ind10 UN    NA  0.0589  0.9411  0.0000  0.4705  -1  0.751728  1.0000 48.8476
  ind08  ind08  ind11  ind11 UN    NA  0.0000  1.0000  0.0000  0.5000  -1  0.723966  1.0000 40.6080
  ind08  ind08  ind12  ind12 UN    NA  1.0000  0.0000  0.0000  0.0000  -1  0.669904  1.0000  2.5251
  ind08  ind08  ind13  ind13 UN    NA  0.3595  0.4362  0.2043  0.4224  -1  0.776414  1.0000  9.8882
  ind08  ind08  ind14  ind14 UN    NA  0.7774  0.0000  0.2226  0.2226  -1  0.730683  1.0000  5.0046
  ind08  ind08  ind15  ind15 UN    NA  0.7635  0.0000  0.2365  0.2365  -1  0.735945  1.0000  5.3138
  ind08  ind08  ind16  ind16 UN    NA  0.6780  0.1216  0.2004  0.2612  -1  0.738288  1.0000  6.4079
  ind09  ind09  ind10  ind10 UN    NA  0.0590  0.9410  0.0000  0.4705  -1  0.751447  1.0000 54.0947
  ind09  ind09  ind11  ind11 UN    NA  0.0000  1.0000  0.0000  0.5000  -1  0.723850  1.0000 37.2353
  ind09  ind09  ind12  ind12 UN    NA  1.0000  0.0000  0.0000  0.0000  -1  0.669846  1.0000  2.5826
  ind09  ind09  ind13  ind13 UN    NA  0.3591  0.4370  0.2039  0.4224  -1  0.776377  1.0000 10.0210
  ind09  ind09  ind14  ind14 UN    NA  0.7777  0.0000  0.2223  0.2223  -1  0.730581  1.0000  5.0401
  ind09  ind09  ind15  ind15 UN    NA  0.7637  0.0000  0.2363  0.2363  -1  0.735849  1.0000  5.2196
  ind09  ind09  ind16  ind16 UN    NA  0.6778  0.1219  0.2003  0.2613  -1  0.738283  1.0000  6.0590
  ind10  ind10  ind11  ind11 UN    NA  1.0000  0.0000  0.0000  0.0000  -1  0.631950  0.7041  2.0317
  ind10  ind10  ind12  ind12 UN    NA  1.0000  0.0000  0.0000  0.0000  -1  0.645161  0.8868  2.0725
  ind10  ind10  ind13  ind13 UN    NA  0.0000  1.0000  0.0000  0.5000  -1  0.744621  1.0000 50.5941
  ind10  ind10  ind14  ind14 UN    NA  0.0000  1.0000  0.0000  0.5000  -1  0.744873  1.0000 46.2091
  ind10  ind10  ind15  ind15 UN    NA  0.0000  1.0000  0.0000  0.5000  -1  0.746750  1.0000 48.5619
  ind10  ind10  ind16  ind16 UN    NA  0.0000  1.0000  0.0000  0.5000  -1  0.749832  1.0000 55.0860
  ind11  ind11  ind12  ind12 UN    NA  0.6039  0.3961  0.0000  0.1981  -1  0.652862  1.0000  2.3299
  ind11  ind11  ind13  ind13 UN    NA  0.0000  1.0000  0.0000  0.5000  -1  0.727946  1.0000 40.3680
  ind11  ind11  ind14  ind14 UN    NA  0.8880  0.1120  0.0000  0.0560  -1  0.645768  1.0000  2.2796
  ind11  ind11  ind15  ind15 UN    NA  0.9411  0.0589  0.0000  0.0294  -1  0.642245  1.0000  2.3642
  ind11  ind11  ind16  ind16 UN    NA  1.0000  0.0000  0.0000  0.0000  -1  0.646934  1.0000  2.3137
  ind12  ind12  ind13  ind13 UN    NA  0.9185  0.0815  0.0000  0.0408  -1  0.660564  1.0000  2.3242
  ind12  ind12  ind14  ind14 UN    NA  0.0000  1.0000  0.0000  0.5000  -1  0.749463  1.0000 40.1440
  ind12  ind12  ind15  ind15 UN    NA  0.0000  1.0000  0.0000  0.5000  -1  0.747976  1.0000 36.6423
  ind12  ind12  ind16  ind16 UN    NA  0.0000  1.0000  0.0000  0.5000  -1  0.743938  1.0000 44.2193
  ind13  ind13  ind14  ind14 UN    NA  0.7737  0.0836  0.1428  0.1846  -1  0.713940  1.0000  4.2807
  ind13  ind13  ind15  ind15 UN    NA  0.5750  0.3162  0.1087  0.2668  -1  0.729404  1.0000  6.0362
  ind13  ind13  ind16  ind16 UN    NA  0.6606  0.2080  0.1314  0.2354  -1  0.724579  1.0000  5.4078
  ind14  ind14  ind15  ind15 UN    NA  0.2689  0.5408  0.1903  0.4607  -1  0.783814  1.0000 11.3602
  ind14  ind14  ind16  ind16 UN    NA  0.3098  0.4151  0.2751  0.4827  -1  0.798386  1.0000  9.2431
  ind15  ind15  ind16  ind16 UN    NA  0.2461  0.5620  0.1920  0.4730  -1  0.786872  1.0000 11.9801
