# Supplementary material for: Trio deep-sequencing does not reveal unexpected off-target and on-target mutations in Cas9-edited rhesus monkeys
Source: Nat Commun. 2019 Dec 4;10:5525. doi: 10.1038/s41467-019-13481-y (PMC6892871; doi:10.1038/s41467-019-13481-y)
Supplement: Supplementary file 7 — Source Data [file 41467_2019_13481_MOESM7_ESM.zip › SourceData-3/allpreOTSs.by.speedseq-casoffinder.final.bed]

chr10	11163550	11163573	sgRNA1.NAG.mismatch.eq5.fw.bed
chr10	11163550	11163573	sgRNA1.NAG.mismatch.eq5.rv.bed
chr10	11255387	11255410	sgRNA3.CCN.mismatch.eq5.rv.bed
chr10	12856057	12856080	sgRNA3.CCN.mismatch.eq5.fw.bed
chr10	12856057	12856080	sgRNA3.CCN.mismatch.eq5.rv.bed
chr10	13072501	13072524	sgRNA1.NAG.mismatch.eq5.fw.bed
chr10	13275637	13275660	sgRNA1.NAG.mismatch.eq5.fw.bed
chr10	14430400	14430423	sgRNA1.NAG.mismatch.eq5.rv.bed
chr10	14430400	14430423	sgRNA1.NGG.mismatch.eq5.rv.bed
chr10	16488534	16488557	sgRNA1.NGG.mismatch.eq5.fw.bed
chr10	16585888	16585911	sgRNA1.NGG.mismatch.eq5.fw.bed
chr10	1661111	1661134	sgRNA1.NGG.mismatch.eq5.fw.bed
chr10	1661111	1661134	sgRNA1.NGG.mismatch.eq5.rv.bed
chr10	1678417	1678440	sgRNA3.CCN.mismatch.eq5.fw.bed
chr10	1678417	1678440	sgRNA3.CCN.mismatch.eq5.rv.bed
chr10	17286314	17286337	sgRNA1.NAG.mismatch.eq5.fw.bed
chr10	17562606	17562629	sgRNA1.NAG.mismatch.eq4.fw.bed
chr10	17562606	17562629	sgRNA1.NAG.mismatch.eq5.fw.bed
chr10	17562606	17562629	sgRNA1.NAG.mismatch.eq5.rv.bed
chr10	17740186	17740209	sgRNA1.NAG.mismatch.eq5.fw.bed
chr10	18189422	18189445	sgRNA1.NAG.mismatch.eq5.fw.bed
chr10	193228	193251	sgRNA1.NAG.mismatch.eq5.fw.bed
chr10	1938927	1938950	sgRNA1.NGG.mismatch.eq5.fw.bed
chr10	2061305	2061328	sgRNA1.NAG.mismatch.eq5.fw.bed
chr10	21144640	21144663	sgRNA1.NAG.mismatch.eq5.fw.bed
chr10	21144640	21144663	sgRNA1.NAG.mismatch.eq5.rv.bed
chr10	21635110	21635133	sgRNA3.CAN.mismatch.eq5.rv.bed
chr10	22686213	22686236	sgRNA3.CAN.mismatch.eq5.rv.bed
chr10	23087435	23087458	sgRNA1.NAG.mismatch.eq5.fw.bed
chr10	23175460	23175483	sgRNA1.NGG.mismatch.eq5.fw.bed
chr10	23186158	23186181	sgRNA3.CAN.mismatch.eq5.rv.bed
chr10	24051928	24051951	sgRNA1.NGG.mismatch.eq5.fw.bed
chr10	24168973	24168996	sgRNA1.NAG.mismatch.eq5.fw.bed
chr10	2565172	2565195	sgRNA1.NAG.mismatch.eq5.fw.bed
chr10	2565172	2565195	sgRNA1.NAG.mismatch.eq5.rv.bed
chr10	25688060	25688083	sgRNA1.NGG.mismatch.eq5.fw.bed
chr10	2708699	2708722	sgRNA1.NGG.mismatch.eq5.fw.bed
chr10	27221182	27221205	sgRNA3.CAN.mismatch.eq5.rv.bed
chr10	27587204	27587227	sgRNA3.CAN.mismatch.eq5.rv.bed
chr10	2759110	2759133	sgRNA1.NAG.mismatch.eq5.fw.bed
chr10	27837573	27837596	sgRNA1.NGG.mismatch.eq5.fw.bed
chr10	27910955	27910978	sgRNA1.NGG.mismatch.eq5.fw.bed
chr10	28561188	28561211	sgRNA1.NAG.mismatch.eq5.rv.bed
chr10	29202943	29202966	sgRNA1.NAG.mismatch.eq5.fw.bed
chr10	2948770	2948793	sgRNA1.NGG.mismatch.eq5.fw.bed
chr10	30407822	30407845	sgRNA3.CAN.mismatch.eq5.rv.bed
chr10	31096704	31096727	sgRNA1.NAG.mismatch.eq5.fw.bed
chr10	31619534	31619557	sgRNA1.NAG.mismatch.eq5.fw.bed
chr10	31895839	31895862	sgRNA3.CCN.mismatch.eq5.rv.bed
chr10	31940990	31941013	sgRNA1.NGG.mismatch.eq5.fw.bed
chr10	33330986	33331009	sgRNA3.CAN.mismatch.eq5.fw.bed
chr10	33330986	33331009	sgRNA3.CAN.mismatch.eq5.rv.bed
chr10	33423847	33423870	sgRNA3.CAN.mismatch.eq5.rv.bed
chr10	33642588	33642611	sgRNA1.NGG.mismatch.eq5.fw.bed
chr10	336639	336662	sgRNA3.CAN.mismatch.eq5.rv.bed
chr10	33789111	33789134	sgRNA3.CCN.mismatch.eq5.fw.bed
chr10	33789111	33789134	sgRNA3.CCN.mismatch.eq5.rv.bed
chr10	33909850	33909873	sgRNA1.NGG.mismatch.eq5.fw.bed
chr10	34081469	34081492	sgRNA1.NGG.mismatch.eq5.fw.bed
chr10	34198897	34198920	sgRNA3.CCN.mismatch.eq5.rv.bed
chr10	34882823	34882846	sgRNA3.CAN.mismatch.eq5.rv.bed
chr10	34947285	34947308	sgRNA3.CCN.mismatch.eq5.rv.bed
chr10	35572170	35572193	sgRNA1.NGG.mismatch.eq5.fw.bed
chr10	3763158	3763181	sgRNA1.NAG.mismatch.eq5.fw.bed
chr10	38172565	38172588	sgRNA3.CAN.mismatch.eq5.rv.bed
chr10	38346928	38346951	sgRNA3.CCN.mismatch.eq5.fw.bed
chr10	38346928	38346951	sgRNA3.CCN.mismatch.eq5.rv.bed
chr10	38347817	38347840	sgRNA3.CAN.mismatch.eq5.fw.bed
chr10	38347817	38347840	sgRNA3.CAN.mismatch.eq5.rv.bed
chr10	39897345	39897368	sgRNA1.NGG.mismatch.eq5.fw.bed
chr10	40235547	40235570	sgRNA3.CCN.mismatch.eq5.rv.bed
chr10	40378041	40378064	sgRNA3.CCN.mismatch.eq5.rv.bed
chr10	40465838	40465861	sgRNA3.CAN.mismatch.eq5.rv.bed
chr10	40546829	40546852	sgRNA1.NAG.mismatch.eq5.fw.bed
chr10	41829559	41829582	sgRNA3.CAN.mismatch.eq5.rv.bed
chr10	4283988	4284011	sgRNA1.NAG.mismatch.eq4.fw.bed
chr10	4283988	4284011	sgRNA1.NAG.mismatch.eq5.fw.bed
chr10	4283988	4284011	sgRNA1.NAG.mismatch.eq5.rv.bed
chr10	43245565	43245588	sgRNA3.CAN.mismatch.eq4.rv.bed
chr10	43245565	43245588	sgRNA3.CAN.mismatch.eq5.fw.bed
chr10	43245565	43245588	sgRNA3.CAN.mismatch.eq5.rv.bed
chr10	45412836	45412859	sgRNA3.CAN.mismatch.eq5.rv.bed
chr10	45710853	45710876	sgRNA3.CAN.mismatch.eq5.fw.bed
chr10	45710853	45710876	sgRNA3.CAN.mismatch.eq5.rv.bed
chr10	4639797	4639820	sgRNA3.CAN.mismatch.eq5.rv.bed
chr10	4714870	4714893	sgRNA1.NGG.mismatch.eq5.fw.bed
chr10	48431725	48431748	sgRNA1.NAG.mismatch.eq5.fw.bed
chr10	49443381	49443404	sgRNA1.NGG.mismatch.eq5.fw.bed
chr10	49443381	49443404	sgRNA1.NGG.mismatch.eq5.rv.bed
chr10	50060406	50060429	sgRNA3.CAN.mismatch.eq5.rv.bed
chr10	50521571	50521594	sgRNA3.CCN.mismatch.eq5.rv.bed
chr10	51234135	51234158	sgRNA1.NGG.mismatch.eq5.fw.bed
chr10	51962189	51962212	sgRNA1.NAG.mismatch.eq5.fw.bed
chr10	52135923	52135946	sgRNA1.NAG.mismatch.eq5.fw.bed
chr10	53880586	53880609	sgRNA1.NAG.mismatch.eq5.fw.bed
chr10	54181062	54181085	sgRNA1.NAG.mismatch.eq5.fw.bed
chr10	54311260	54311283	sgRNA3.CAN.mismatch.eq5.rv.bed
chr10	54592010	54592033	sgRNA1.NAG.mismatch.eq4.fw.bed
chr10	54592010	54592033	sgRNA1.NAG.mismatch.eq5.fw.bed
chr10	54782319	54782342	sgRNA1.NGG.mismatch.eq4.fw.bed
chr10	54782319	54782342	sgRNA1.NGG.mismatch.eq5.fw.bed
chr10	54782319	54782342	sgRNA1.NGG.mismatch.eq5.rv.bed
chr10	55070614	55070637	sgRNA3.CAN.mismatch.eq5.rv.bed
chr10	55435599	55435622	sgRNA1.NGG.mismatch.eq5.fw.bed
chr10	55542454	55542477	sgRNA1.NAG.mismatch.eq5.rv.bed
chr10	56470379	56470402	sgRNA1.NGG.mismatch.eq4.fw.bed
chr10	56470379	56470402	sgRNA1.NGG.mismatch.eq5.fw.bed
chr10	56470379	56470402	sgRNA1.NGG.mismatch.eq5.rv.bed
chr10	5665282	5665305	sgRNA1.NGG.mismatch.eq5.fw.bed
chr10	56848315	56848338	sgRNA1.NGG.mismatch.eq5.fw.bed
chr10	57225024	57225047	sgRNA3.CCN.mismatch.eq5.rv.bed
chr10	58077666	58077689	sgRNA1.NGG.mismatch.eq4.fw.bed
chr10	58077666	58077689	sgRNA1.NGG.mismatch.eq5.fw.bed
chr10	58077666	58077689	sgRNA1.NGG.mismatch.eq5.rv.bed
chr10	58149099	58149122	sgRNA1.NGG.mismatch.eq5.rv.bed
chr10	60502302	60502325	sgRNA1.NGG.mismatch.eq5.fw.bed
chr10	60595473	60595496	sgRNA3.CAN.mismatch.eq5.rv.bed
chr10	60740394	60740417	sgRNA1.NGG.mismatch.eq5.fw.bed
chr10	61227724	61227747	sgRNA3.CCN.mismatch.eq5.fw.bed
chr10	61227724	61227747	sgRNA3.CCN.mismatch.eq5.rv.bed
chr10	6159837	6159860	sgRNA1.NGG.mismatch.eq4.fw.bed
chr10	6159837	6159860	sgRNA1.NGG.mismatch.eq5.fw.bed
chr10	61600078	61600101	sgRNA1.NAG.mismatch.eq5.fw.bed
chr10	61673766	61673789	sgRNA1.NGG.mismatch.eq5.fw.bed
chr10	63087665	63087688	sgRNA3.CCN.mismatch.eq5.rv.bed
chr10	63147857	63147880	sgRNA1.NAG.mismatch.eq5.fw.bed
chr10	63453918	63453941	sgRNA3.CAN.mismatch.eq5.rv.bed
chr10	63759105	63759128	sgRNA1.NAG.mismatch.eq5.rv.bed
chr10	6383918	6383941	sgRNA3.CCN.mismatch.eq5.rv.bed
chr10	64725383	64725406	sgRNA3.CCN.mismatch.eq4.rv.bed
chr10	64725383	64725406	sgRNA3.CCN.mismatch.eq5.rv.bed
chr10	64871964	64871987	sgRNA1.NGG.mismatch.eq4.fw.bed
chr10	64871964	64871987	sgRNA1.NGG.mismatch.eq5.fw.bed
chr10	65185997	65186020	sgRNA1.NGG.mismatch.eq5.fw.bed
chr10	65773740	65773763	sgRNA3.CAN.mismatch.eq5.rv.bed
chr10	65909560	65909583	sgRNA3.CCN.mismatch.eq5.rv.bed
chr10	6708625	6708648	sgRNA1.NGG.mismatch.eq5.fw.bed
chr10	67143370	67143393	sgRNA1.NGG.mismatch.eq5.fw.bed
chr10	67143370	67143393	sgRNA1.NGG.mismatch.eq5.rv.bed
chr10	6745408	6745431	sgRNA1.NAG.mismatch.eq5.fw.bed
chr10	68709322	68709345	sgRNA3.CCN.mismatch.eq5.rv.bed
chr10	69427459	69427482	sgRNA1.NGG.mismatch.eq5.fw.bed
chr10	69427459	69427482	sgRNA1.NGG.mismatch.eq5.rv.bed
chr10	6959448	6959471	sgRNA3.CCN.mismatch.eq5.rv.bed
chr10	69597030	69597053	sgRNA1.NGG.mismatch.eq5.fw.bed
chr10	69597030	69597053	sgRNA1.NGG.mismatch.eq5.rv.bed
chr10	70278589	70278612	sgRNA1.NAG.mismatch.eq5.fw.bed
chr10	71181991	71182014	sgRNA1.NGG.mismatch.eq5.fw.bed
chr10	71337666	71337689	sgRNA1.NGG.mismatch.eq5.fw.bed
chr10	72153402	72153425	sgRNA1.NAG.mismatch.eq5.fw.bed
chr10	72193485	72193508	sgRNA1.NGG.mismatch.eq5.fw.bed
chr10	72368610	72368633	sgRNA3.CCN.mismatch.eq5.rv.bed
chr10	72499055	72499078	sgRNA1.NGG.mismatch.eq5.fw.bed
chr10	72499055	72499078	sgRNA1.NGG.mismatch.eq5.rv.bed
chr10	7301924	7301947	sgRNA1.NAG.mismatch.eq5.rv.bed
chr10	7301924	7301947	sgRNA1.NGG.mismatch.eq5.rv.bed
chr10	73327551	73327574	sgRNA1.NGG.mismatch.eq5.fw.bed
chr10	73689786	73689809	sgRNA3.CCN.mismatch.eq5.rv.bed
chr10	74062533	74062556	sgRNA3.CAN.mismatch.eq5.fw.bed
chr10	74285947	74285970	sgRNA3.CAN.mismatch.eq5.rv.bed
chr10	76407261	76407284	sgRNA3.CCN.mismatch.eq5.rv.bed
chr10	76645932	76645955	sgRNA1.NAG.mismatch.eq5.fw.bed
chr10	78232492	78232515	sgRNA1.NGG.mismatch.eq5.rv.bed
chr10	78755167	78755190	sgRNA1.NGG.mismatch.eq5.fw.bed
chr10	79251289	79251312	sgRNA3.CAN.mismatch.eq4.rv.bed
chr10	79251289	79251312	sgRNA3.CAN.mismatch.eq5.fw.bed
chr10	79251289	79251312	sgRNA3.CAN.mismatch.eq5.rv.bed
chr10	80219173	80219196	sgRNA1.NAG.mismatch.eq5.fw.bed
chr10	8073971	8073994	sgRNA3.CCN.mismatch.eq5.rv.bed
chr10	82669797	82669820	sgRNA1.NGG.mismatch.eq5.fw.bed
chr10	82948703	82948726	sgRNA1.NAG.mismatch.eq5.fw.bed
chr10	83310193	83310216	sgRNA1.NGG.mismatch.eq5.fw.bed
chr10	84784486	84784509	sgRNA3.CAN.mismatch.eq5.rv.bed
chr10	85083527	85083550	sgRNA3.CCN.mismatch.eq5.rv.bed
chr10	85151830	85151853	sgRNA1.NAG.mismatch.eq4.fw.bed
chr10	85151830	85151853	sgRNA1.NAG.mismatch.eq5.fw.bed
chr10	85539155	85539178	sgRNA1.NGG.mismatch.eq5.fw.bed
chr10	85539155	85539178	sgRNA1.NGG.mismatch.eq5.rv.bed
chr10	89165582	89165605	sgRNA3.CCN.mismatch.eq5.rv.bed
chr10	89360455	89360478	sgRNA3.CAN.mismatch.eq5.fw.bed
chr10	89360455	89360478	sgRNA3.CCN.mismatch.eq5.fw.bed
chr10	90641497	90641520	sgRNA3.CCN.mismatch.eq5.rv.bed
chr10	90658352	90658375	sgRNA1.NAG.mismatch.eq5.fw.bed
chr10	91167004	91167027	sgRNA1.NAG.mismatch.eq5.fw.bed
chr10	91420453	91420476	sgRNA3.CCN.mismatch.eq5.rv.bed
chr10	91784071	91784094	sgRNA3.CCN.mismatch.eq5.rv.bed
chr10	92353097	92353120	sgRNA1.NAG.mismatch.eq5.fw.bed
chr10	92353097	92353120	sgRNA1.NAG.mismatch.eq5.rv.bed
chr10	9313517	9313540	sgRNA1.NAG.mismatch.eq5.fw.bed
chr1	101895993	101896016	sgRNA3.CCN.mismatch.eq5.rv.bed
chr1	102827721	102827744	sgRNA1.NAG.mismatch.eq5.fw.bed
chr1	107121551	107121574	sgRNA1.NGG.mismatch.eq5.fw.bed
chr11	10049034	10049057	sgRNA1.NAG.mismatch.eq5.fw.bed
chr11	10119151	10119174	sgRNA1.NAG.mismatch.eq5.fw.bed
chr11	101333327	101333350	sgRNA1.NGG.mismatch.eq5.fw.bed
chr11	101333327	101333350	sgRNA1.NGG.mismatch.eq5.rv.bed
chr11	101542588	101542611	sgRNA1.NGG.mismatch.eq5.fw.bed
chr11	101542588	101542611	sgRNA1.NGG.mismatch.eq5.rv.bed
chr11	102418927	102418950	sgRNA1.NAG.mismatch.eq5.fw.bed
chr11	102787691	102787714	sgRNA1.NGG.mismatch.eq5.fw.bed
chr11	102787691	102787714	sgRNA1.NGG.mismatch.eq5.rv.bed
chr11	103494752	103494775	sgRNA1.NAG.mismatch.eq5.fw.bed
chr11	104281438	104281461	sgRNA3.CCN.mismatch.eq4.rv.bed
chr11	104281438	104281461	sgRNA3.CCN.mismatch.eq5.rv.bed
chr11	104319214	104319237	sgRNA3.CAN.mismatch.eq5.rv.bed
chr11	105024430	105024453	sgRNA1.NAG.mismatch.eq5.fw.bed
chr11	105444766	105444789	sgRNA3.CCN.mismatch.eq5.rv.bed
chr11	105532642	105532665	sgRNA1.NGG.mismatch.eq4.fw.bed
chr11	105532642	105532665	sgRNA1.NGG.mismatch.eq5.fw.bed
chr11	105900736	105900759	sgRNA3.CAN.mismatch.eq5.rv.bed
chr1	110751198	110751221	sgRNA3.CCN.mismatch.eq5.rv.bed
chr11	107539814	107539837	sgRNA1.NAG.mismatch.eq5.fw.bed
chr11	110789699	110789722	sgRNA1.NAG.mismatch.eq5.fw.bed
chr1	111108807	111108830	sgRNA1.NAG.mismatch.eq5.fw.bed
chr11	111297539	111297562	sgRNA1.NAG.mismatch.eq5.fw.bed
chr11	111316443	111316466	sgRNA1.NAG.mismatch.eq5.fw.bed
chr11	111567223	111567246	sgRNA1.NAG.mismatch.eq5.fw.bed
chr11	112494238	112494261	sgRNA3.CAN.mismatch.eq5.rv.bed
chr11	112713274	112713297	sgRNA3.CAN.mismatch.eq5.rv.bed
chr11	112909356	112909379	sgRNA3.CCN.mismatch.eq4.rv.bed
chr11	112909356	112909379	sgRNA3.CCN.mismatch.eq5.rv.bed
chr11	113500579	113500602	sgRNA1.NAG.mismatch.eq4.fw.bed
chr11	113500579	113500602	sgRNA1.NAG.mismatch.eq5.fw.bed
chr11	115839976	115839999	sgRNA1.NGG.mismatch.eq4.fw.bed
chr11	115839976	115839999	sgRNA1.NGG.mismatch.eq5.fw.bed
chr11	115930523	115930546	sgRNA3.CCN.mismatch.eq5.rv.bed
chr11	116777255	116777278	sgRNA1.NAG.mismatch.eq5.rv.bed
chr11	116777255	116777278	sgRNA1.NGG.mismatch.eq4.rv.bed
chr11	116777255	116777278	sgRNA1.NGG.mismatch.eq5.rv.bed
chr11	1169604	1169627	sgRNA1.NAG.mismatch.eq5.fw.bed
chr11	1169604	1169627	sgRNA1.NAG.mismatch.eq5.rv.bed
chr11	117129074	117129097	sgRNA1.NGG.mismatch.eq5.fw.bed
chr11	119078556	119078579	sgRNA1.NAG.mismatch.eq5.fw.bed
chr11	119238395	119238418	sgRNA3.CAN.mismatch.eq5.rv.bed
chr11	120415960	120415983	sgRNA1.NAG.mismatch.eq5.fw.bed
chr11	122365335	122365358	sgRNA3.CCN.mismatch.eq5.rv.bed
chr11	123139625	123139648	sgRNA3.CAN.mismatch.eq5.rv.bed
chr11	123360041	123360064	sgRNA3.CCN.mismatch.eq5.rv.bed
chr11	123950601	123950624	sgRNA3.CCN.mismatch.eq5.rv.bed
chr11	124631236	124631259	sgRNA1.NAG.mismatch.eq5.fw.bed
chr11	124821873	124821896	sgRNA3.CAN.mismatch.eq5.rv.bed
chr11	124884808	124884831	sgRNA3.CCN.mismatch.eq5.rv.bed
chr11	125088140	125088163	sgRNA1.NGG.mismatch.eq4.fw.bed
chr11	125088140	125088163	sgRNA1.NGG.mismatch.eq5.fw.bed
chr1	112520952	112520975	sgRNA3.CCN.mismatch.eq5.rv.bed
chr11	127744551	127744574	sgRNA3.CAN.mismatch.eq5.rv.bed
chr11	128334420	128334443	sgRNA3.CAN.mismatch.eq5.rv.bed
chr11	128378488	128378511	sgRNA1.NAG.mismatch.eq5.fw.bed
chr11	128517485	128517508	sgRNA3.CAN.mismatch.eq5.rv.bed
chr11	128537433	128537456	sgRNA3.CAN.mismatch.eq5.rv.bed
chr11	128557721	128557744	sgRNA1.NGG.mismatch.eq5.fw.bed
chr11	128686004	128686027	sgRNA3.CAN.mismatch.eq5.fw.bed
chr11	128686004	128686027	sgRNA3.CAN.mismatch.eq5.rv.bed
chr11	128986358	128986381	sgRNA3.CCN.mismatch.eq5.rv.bed
chr11	12913119	12913142	sgRNA1.NAG.mismatch.eq5.fw.bed
chr11	129611934	129611957	sgRNA1.NAG.mismatch.eq5.fw.bed
chr11	130030519	130030542	sgRNA1.NAG.mismatch.eq5.fw.bed
chr11	130370161	130370184	sgRNA1.NGG.mismatch.eq5.fw.bed
chr11	130370161	130370184	sgRNA1.NGG.mismatch.eq5.rv.bed
chr11	131017734	131017757	sgRNA1.NGG.mismatch.eq5.fw.bed
chr11	131136420	131136443	sgRNA3.CCN.mismatch.eq5.rv.bed
chr11	131561265	131561288	sgRNA1.NGG.mismatch.eq3.fw.bed
chr11	131561265	131561288	sgRNA1.NGG.mismatch.eq4.fw.bed
chr11	131561265	131561288	sgRNA1.NGG.mismatch.eq5.fw.bed
chr11	131990642	131990665	sgRNA1.NGG.mismatch.eq5.fw.bed
chr1	11339262	11339285	sgRNA1.NGG.mismatch.eq4.fw.bed
chr1	11339262	11339285	sgRNA1.NGG.mismatch.eq5.fw.bed
chr1	11339262	11339285	sgRNA1.NGG.mismatch.eq5.rv.bed
chr1	11382756	11382779	sgRNA1.NGG.mismatch.eq5.fw.bed
chr11	14132426	14132449	sgRNA1.NAG.mismatch.eq5.fw.bed
chr1	114267944	114267967	sgRNA3.CCN.mismatch.eq5.rv.bed
chr11	14638361	14638384	sgRNA3.CAN.mismatch.eq5.rv.bed
chr1	114758870	114758893	sgRNA3.CAN.mismatch.eq5.rv.bed
chr1	115041126	115041149	sgRNA3.CAN.mismatch.eq5.rv.bed
chr1	115143506	115143529	sgRNA1.NGG.mismatch.eq5.fw.bed
chr1	115239514	115239537	sgRNA1.NAG.mismatch.eq4.fw.bed
chr1	115239514	115239537	sgRNA1.NAG.mismatch.eq5.fw.bed
chr1	115239514	115239537	sgRNA1.NAG.mismatch.eq5.rv.bed
chr1	115873812	115873835	sgRNA1.NAG.mismatch.eq5.fw.bed
chr11	17267134	17267157	sgRNA3.CCN.mismatch.eq5.rv.bed
chr1	11745314	11745337	sgRNA3.CAN.mismatch.eq5.rv.bed
chr1	117567666	117567689	sgRNA1.NGG.mismatch.eq5.fw.bed
chr1	117567666	117567689	sgRNA1.NGG.mismatch.eq5.rv.bed
chr1	118229461	118229484	sgRNA1.NAG.mismatch.eq5.fw.bed
chr11	18343708	18343731	sgRNA1.NAG.mismatch.eq5.fw.bed
chr1	118369109	118369132	sgRNA1.NAG.mismatch.eq5.fw.bed
chr11	18527623	18527646	sgRNA3.CAN.mismatch.eq5.rv.bed
chr1	119455414	119455437	sgRNA3.CAN.mismatch.eq5.rv.bed
chr11	19674145	19674168	sgRNA1.NGG.mismatch.eq5.fw.bed
chr1	119826116	119826139	sgRNA3.CAN.mismatch.eq5.rv.bed
chr1	120363108	120363131	sgRNA1.NAG.mismatch.eq5.fw.bed
chr1	120363108	120363131	sgRNA1.NAG.mismatch.eq5.rv.bed
chr11	20414924	20414947	sgRNA3.CAN.mismatch.eq5.rv.bed
chr11	20774631	20774654	sgRNA1.NGG.mismatch.eq5.fw.bed
chr11	20784869	20784892	sgRNA3.CCN.mismatch.eq5.fw.bed
chr11	21371174	21371197	sgRNA3.CAN.mismatch.eq5.rv.bed
chr1	121683524	121683547	sgRNA3.CAN.mismatch.eq5.rv.bed
chr1	121923059	121923082	sgRNA3.CAN.mismatch.eq4.fw.bed
chr1	121923059	121923082	sgRNA3.CAN.mismatch.eq4.rv.bed
chr1	121923059	121923082	sgRNA3.CAN.mismatch.eq5.fw.bed
chr1	121923059	121923082	sgRNA3.CAN.mismatch.eq5.rv.bed
chr1	121923059	121923082	sgRNA3.CCN.mismatch.eq5.fw.bed
chr11	22000823	22000846	sgRNA3.CAN.mismatch.eq5.fw.bed
chr11	22000823	22000846	sgRNA3.CAN.mismatch.eq5.rv.bed
chr11	22639025	22639048	sgRNA3.CCN.mismatch.eq5.rv.bed
chr1	123115919	123115942	sgRNA3.CAN.mismatch.eq5.rv.bed
chr11	2354081	2354104	sgRNA1.NGG.mismatch.eq5.fw.bed
chr1	12399171	12399194	sgRNA3.CCN.mismatch.eq5.rv.bed
chr11	24652546	24652569	sgRNA3.CAN.mismatch.eq5.rv.bed
chr11	24757157	24757180	sgRNA3.CAN.mismatch.eq5.rv.bed
chr11	25077167	25077190	sgRNA3.CCN.mismatch.eq5.rv.bed
chr1	125480807	125480830	sgRNA1.NGG.mismatch.eq5.fw.bed
chr1	125480807	125480830	sgRNA1.NGG.mismatch.eq5.rv.bed
chr1	125820412	125820435	sgRNA1.NAG.mismatch.eq5.fw.bed
chr1	125889215	125889238	sgRNA1.NAG.mismatch.eq5.fw.bed
chr1	126209097	126209120	sgRNA1.NGG.mismatch.eq5.fw.bed
chr1	126212347	126212370	sgRNA1.NAG.mismatch.eq4.fw.bed
chr1	126212347	126212370	sgRNA1.NAG.mismatch.eq5.fw.bed
chr1	126212347	126212370	sgRNA1.NAG.mismatch.eq5.rv.bed
chr1	126389595	126389618	sgRNA3.CCN.mismatch.eq5.rv.bed
chr11	26550597	26550620	sgRNA3.CAN.mismatch.eq4.rv.bed
chr11	26550597	26550620	sgRNA3.CAN.mismatch.eq5.fw.bed
chr11	26550597	26550620	sgRNA3.CAN.mismatch.eq5.rv.bed
chr1	126781253	126781276	sgRNA1.NGG.mismatch.eq5.fw.bed
chr1	126901707	126901730	sgRNA1.NAG.mismatch.eq5.fw.bed
chr11	27020383	27020406	sgRNA1.NAG.mismatch.eq5.fw.bed
chr11	27628751	27628774	sgRNA3.CAN.mismatch.eq5.fw.bed
chr11	27628751	27628774	sgRNA3.CAN.mismatch.eq5.rv.bed
chr1	128095423	128095446	sgRNA3.CAN.mismatch.eq5.fw.bed
chr1	128095423	128095446	sgRNA3.CCN.mismatch.eq4.fw.bed
chr1	128095423	128095446	sgRNA3.CCN.mismatch.eq5.fw.bed
chr1	128992528	128992551	sgRNA1.NAG.mismatch.eq5.fw.bed
chr1	128992528	128992551	sgRNA1.NAG.mismatch.eq5.rv.bed
chr1	129557086	129557109	sgRNA3.CCN.mismatch.eq5.fw.bed
chr1	129557086	129557109	sgRNA3.CCN.mismatch.eq5.rv.bed
chr1	130068080	130068103	sgRNA1.NAG.mismatch.eq5.fw.bed
chr11	30336810	30336833	sgRNA3.CAN.mismatch.eq4.fw.bed
chr11	30336810	30336833	sgRNA3.CAN.mismatch.eq4.rv.bed
chr11	30336810	30336833	sgRNA3.CAN.mismatch.eq5.fw.bed
chr11	30336810	30336833	sgRNA3.CAN.mismatch.eq5.rv.bed
chr11	30336810	30336833	sgRNA3.CCN.mismatch.eq5.fw.bed
chr11	30430837	30430860	sgRNA3.CAN.mismatch.eq5.rv.bed
chr1	131635348	131635371	sgRNA3.CAN.mismatch.eq4.rv.bed
chr1	131635348	131635371	sgRNA3.CAN.mismatch.eq5.fw.bed
chr1	131635348	131635371	sgRNA3.CAN.mismatch.eq5.rv.bed
chr11	32190086	32190109	sgRNA3.CAN.mismatch.eq5.rv.bed
chr1	132306935	132306958	sgRNA1.NAG.mismatch.eq5.fw.bed
chr1	132306935	132306958	sgRNA1.NAG.mismatch.eq5.rv.bed
chr1	132323522	132323545	sgRNA1.NGG.mismatch.eq5.fw.bed
chr11	32385175	32385198	sgRNA3.CCN.mismatch.eq5.rv.bed
chr1	132633233	132633256	sgRNA1.NAG.mismatch.eq5.fw.bed
chr1	133998202	133998225	sgRNA1.NAG.mismatch.eq5.fw.bed
chr11	34114755	34114778	sgRNA3.CAN.mismatch.eq5.fw.bed
chr11	34114755	34114778	sgRNA3.CCN.mismatch.eq5.fw.bed
chr11	34195994	34196017	sgRNA3.CAN.mismatch.eq5.rv.bed
chr11	3443691	3443714	sgRNA1.NGG.mismatch.eq5.fw.bed
chr1	135200771	135200794	sgRNA1.NAG.mismatch.eq5.fw.bed
chr1	135547805	135547828	sgRNA1.NAG.mismatch.eq4.fw.bed
chr1	135547805	135547828	sgRNA1.NAG.mismatch.eq5.fw.bed
chr1	135547805	135547828	sgRNA1.NAG.mismatch.eq5.rv.bed
chr1	135569199	135569222	sgRNA1.NAG.mismatch.eq5.rv.bed
chr11	35615070	35615093	sgRNA3.CAN.mismatch.eq5.fw.bed
chr11	35615070	35615093	sgRNA3.CAN.mismatch.eq5.rv.bed
chr1	13600778	13600801	sgRNA1.NGG.mismatch.eq5.fw.bed
chr1	137024911	137024934	sgRNA1.NAG.mismatch.eq4.fw.bed
chr1	137024911	137024934	sgRNA1.NAG.mismatch.eq4.rv.bed
chr1	137024911	137024934	sgRNA1.NAG.mismatch.eq5.fw.bed
chr1	137024911	137024934	sgRNA1.NAG.mismatch.eq5.rv.bed
chr1	137024911	137024934	sgRNA1.NGG.mismatch.eq5.rv.bed
chr11	3725690	3725713	sgRNA1.NAG.mismatch.eq5.fw.bed
chr11	38237116	38237139	sgRNA3.CAN.mismatch.eq5.rv.bed
chr1	138873455	138873478	sgRNA1.NGG.mismatch.eq5.fw.bed
chr11	389124	389147	sgRNA1.NAG.mismatch.eq4.fw.bed
chr11	389124	389147	sgRNA1.NAG.mismatch.eq5.fw.bed
chr11	389124	389147	sgRNA1.NAG.mismatch.eq5.rv.bed
chr1	139091539	139091562	sgRNA1.NAG.mismatch.eq5.fw.bed
chr1	139091539	139091562	sgRNA1.NAG.mismatch.eq5.rv.bed
chr11	39449096	39449119	sgRNA1.NGG.mismatch.eq5.fw.bed
chr1	139543370	139543393	sgRNA1.NAG.mismatch.eq4.fw.bed
chr1	139543370	139543393	sgRNA1.NAG.mismatch.eq4.rv.bed
chr1	139543370	139543393	sgRNA1.NAG.mismatch.eq5.fw.bed
chr1	139543370	139543393	sgRNA1.NAG.mismatch.eq5.rv.bed
chr1	139543370	139543393	sgRNA1.NGG.mismatch.eq5.rv.bed
chr1	139562073	139562096	sgRNA1.NGG.mismatch.eq5.fw.bed
chr1	139562073	139562096	sgRNA1.NGG.mismatch.eq5.rv.bed
chr1	139603366	139603389	sgRNA1.NAG.mismatch.eq5.fw.bed
chr1	139603366	139603389	sgRNA1.NAG.mismatch.eq5.rv.bed
chr11	39681393	39681416	sgRNA1.NAG.mismatch.eq5.fw.bed
chr11	4034884	4034907	sgRNA3.CAN.mismatch.eq5.rv.bed
chr1	140404913	140404936	sgRNA3.CCN.mismatch.eq5.rv.bed
chr11	40430573	40430596	sgRNA3.CAN.mismatch.eq5.rv.bed
chr1	140965669	140965692	sgRNA1.NAG.mismatch.eq5.fw.bed
chr1	140965669	140965692	sgRNA1.NAG.mismatch.eq5.rv.bed
chr11	4102646	4102669	sgRNA1.NGG.mismatch.eq4.fw.bed
chr11	4102646	4102669	sgRNA1.NGG.mismatch.eq5.fw.bed
chr1	141382358	141382381	sgRNA3.CAN.mismatch.eq5.rv.bed
chr1	141590202	141590225	sgRNA1.NAG.mismatch.eq5.fw.bed
chr1	142811529	142811552	sgRNA1.NAG.mismatch.eq5.rv.bed
chr1	142893385	142893408	sgRNA1.NGG.mismatch.eq5.fw.bed
chr11	43181148	43181171	sgRNA1.NGG.mismatch.eq5.rv.bed
chr1	143433192	143433215	sgRNA3.CAN.mismatch.eq5.rv.bed
chr11	43607096	43607119	sgRNA1.NGG.mismatch.eq5.fw.bed
chr11	43607096	43607119	sgRNA1.NGG.mismatch.eq5.rv.bed
chr1	143710929	143710952	sgRNA1.NAG.mismatch.eq5.fw.bed
chr11	43855296	43855319	sgRNA1.NAG.mismatch.eq5.fw.bed
chr11	43855296	43855319	sgRNA1.NAG.mismatch.eq5.rv.bed
chr11	44735040	44735063	sgRNA3.CAN.mismatch.eq5.rv.bed
chr1	144737272	144737295	sgRNA3.CAN.mismatch.eq5.rv.bed
chr1	145182831	145182854	sgRNA3.CCN.mismatch.eq5.rv.bed
chr1	145516661	145516684	sgRNA1.NAG.mismatch.eq4.fw.bed
chr1	145516661	145516684	sgRNA1.NAG.mismatch.eq5.fw.bed
chr1	145748150	145748173	sgRNA1.NAG.mismatch.eq5.fw.bed
chr1	146597450	146597473	sgRNA3.CAN.mismatch.eq5.rv.bed
chr11	47202791	47202814	sgRNA1.NGG.mismatch.eq5.fw.bed
chr11	47645969	47645992	sgRNA1.NGG.mismatch.eq5.fw.bed
chr1	149159022	149159045	sgRNA1.NAG.mismatch.eq4.fw.bed
chr1	149159022	149159045	sgRNA1.NAG.mismatch.eq5.fw.bed
chr1	149159022	149159045	sgRNA1.NAG.mismatch.eq5.rv.bed
chr1	14918240	14918263	sgRNA3.CCN.mismatch.eq5.rv.bed
chr1	149206545	149206568	sgRNA1.NAG.mismatch.eq5.rv.bed
chr1	149206545	149206568	sgRNA1.NGG.mismatch.eq4.fw.bed
chr1	149206545	149206568	sgRNA1.NGG.mismatch.eq4.rv.bed
chr1	149206545	149206568	sgRNA1.NGG.mismatch.eq5.fw.bed
chr1	149206545	149206568	sgRNA1.NGG.mismatch.eq5.rv.bed
chr11	49618961	49618984	sgRNA1.NAG.mismatch.eq5.fw.bed
chr1	150969790	150969813	sgRNA3.CCN.mismatch.eq5.rv.bed
chr1	151655203	151655226	sgRNA1.NGG.mismatch.eq5.fw.bed
chr1	151924242	151924265	sgRNA1.NGG.mismatch.eq4.fw.bed
chr1	151924242	151924265	sgRNA1.NGG.mismatch.eq5.fw.bed
chr11	52662417	52662440	sgRNA1.NAG.mismatch.eq5.rv.bed
chr11	52662417	52662440	sgRNA1.NGG.mismatch.eq4.fw.bed
chr11	52662417	52662440	sgRNA1.NGG.mismatch.eq4.rv.bed
chr11	52662417	52662440	sgRNA1.NGG.mismatch.eq5.fw.bed
chr11	52662417	52662440	sgRNA1.NGG.mismatch.eq5.rv.bed
chr11	52718346	52718369	sgRNA1.NAG.mismatch.eq5.fw.bed
chr11	52875340	52875363	sgRNA1.NAG.mismatch.eq5.fw.bed
chr1	153585441	153585464	sgRNA1.NAG.mismatch.eq5.fw.bed
chr1	153589253	153589276	sgRNA1.NAG.mismatch.eq5.fw.bed
chr11	54118022	54118045	sgRNA1.NGG.mismatch.eq5.fw.bed
chr11	54119011	54119034	sgRNA1.NGG.mismatch.eq4.fw.bed
chr11	54119011	54119034	sgRNA1.NGG.mismatch.eq5.fw.bed
chr11	54119153	54119176	sgRNA1.NGG.mismatch.eq5.fw.bed
chr11	54384752	54384775	sgRNA1.NGG.mismatch.eq5.fw.bed
chr11	54788173	54788196	sgRNA1.NGG.mismatch.eq5.fw.bed
chr1	154883703	154883726	sgRNA3.CAN.mismatch.eq5.rv.bed
chr1	1550758	1550781	sgRNA1.NAG.mismatch.eq5.fw.bed
chr1	15520444	15520467	sgRNA1.NAG.mismatch.eq4.fw.bed
chr1	15520444	15520467	sgRNA1.NAG.mismatch.eq5.fw.bed
chr1	15520444	15520467	sgRNA1.NAG.mismatch.eq5.rv.bed
chr11	55248963	55248986	sgRNA1.NGG.mismatch.eq5.fw.bed
chr1	155569307	155569330	sgRNA1.NAG.mismatch.eq5.fw.bed
chr1	155569307	155569330	sgRNA1.NAG.mismatch.eq5.rv.bed
chr11	55985989	55986012	sgRNA1.NAG.mismatch.eq5.fw.bed
chr1	15716972	15716995	sgRNA3.CCN.mismatch.eq5.rv.bed
chr1	157399687	157399710	sgRNA1.NAG.mismatch.eq5.fw.bed
chr11	57442034	57442057	sgRNA3.CAN.mismatch.eq5.rv.bed
chr1	157622519	157622542	sgRNA1.NAG.mismatch.eq5.fw.bed
chr1	158048062	158048085	sgRNA3.CAN.mismatch.eq4.fw.bed
chr1	158048062	158048085	sgRNA3.CAN.mismatch.eq4.rv.bed
chr1	158048062	158048085	sgRNA3.CAN.mismatch.eq5.fw.bed
chr1	158048062	158048085	sgRNA3.CAN.mismatch.eq5.rv.bed
chr1	158048062	158048085	sgRNA3.CCN.mismatch.eq5.fw.bed
chr1	159192699	159192722	sgRNA3.CAN.mismatch.eq4.rv.bed
chr1	159192699	159192722	sgRNA3.CAN.mismatch.eq5.rv.bed
chr11	59320460	59320483	sgRNA1.NAG.mismatch.eq5.fw.bed
chr1	159620326	159620349	sgRNA3.CAN.mismatch.eq5.rv.bed
chr11	60635016	60635039	sgRNA1.NGG.mismatch.eq5.fw.bed
chr1	160956193	160956216	sgRNA1.NGG.mismatch.eq5.fw.bed
chr11	6098878	6098901	sgRNA1.NAG.mismatch.eq4.fw.bed
chr11	6098878	6098901	sgRNA1.NAG.mismatch.eq5.fw.bed
chr11	6098878	6098901	sgRNA1.NAG.mismatch.eq5.rv.bed
chr11	62198689	62198712	sgRNA1.NAG.mismatch.eq5.fw.bed
chr11	62370368	62370391	sgRNA3.CAN.mismatch.eq5.rv.bed
chr1	162405800	162405823	sgRNA1.NAG.mismatch.eq5.fw.bed
chr11	6314838	6314861	sgRNA1.NGG.mismatch.eq5.fw.bed
chr11	63382036	63382059	sgRNA3.CAN.mismatch.eq5.rv.bed
chr11	63563334	63563357	sgRNA1.NGG.mismatch.eq5.fw.bed
chr11	6360336	6360359	sgRNA1.NAG.mismatch.eq5.rv.bed
chr11	63630415	63630438	sgRNA3.CAN.mismatch.eq5.rv.bed
chr1	164241483	164241506	sgRNA1.NAG.mismatch.eq5.rv.bed
chr1	164241483	164241506	sgRNA1.NGG.mismatch.eq5.rv.bed
chr11	64778212	64778235	sgRNA1.NAG.mismatch.eq5.fw.bed
chr1	164977359	164977382	sgRNA1.NAG.mismatch.eq4.fw.bed
chr1	164977359	164977382	sgRNA1.NAG.mismatch.eq5.fw.bed
chr1	164977359	164977382	sgRNA1.NAG.mismatch.eq5.rv.bed
chr11	65583021	65583044	sgRNA1.NAG.mismatch.eq5.fw.bed
chr1	165870297	165870320	sgRNA1.NAG.mismatch.eq5.fw.bed
chr11	6596178	6596201	sgRNA1.NAG.mismatch.eq4.fw.bed
chr11	6596178	6596201	sgRNA1.NAG.mismatch.eq5.fw.bed
chr11	6596178	6596201	sgRNA1.NAG.mismatch.eq5.rv.bed
chr11	66737997	66738020	sgRNA3.CAN.mismatch.eq4.rv.bed
chr11	66737997	66738020	sgRNA3.CAN.mismatch.eq5.fw.bed
chr11	66737997	66738020	sgRNA3.CAN.mismatch.eq5.rv.bed
chr1	16767675	16767698	sgRNA1.NGG.mismatch.eq5.fw.bed
chr1	16839256	16839279	sgRNA1.NGG.mismatch.eq5.fw.bed
chr11	68406815	68406838	sgRNA3.CCN.mismatch.eq5.fw.bed
chr1	168513374	168513397	sgRNA1.NGG.mismatch.eq5.rv.bed
chr11	69252896	69252919	sgRNA3.CCN.mismatch.eq5.rv.bed
chr11	69399191	69399214	sgRNA3.CCN.mismatch.eq5.rv.bed
chr1	169472929	169472952	sgRNA3.CAN.mismatch.eq5.rv.bed
chr11	69586245	69586268	sgRNA1.NGG.mismatch.eq5.fw.bed
chr1	16966210	16966233	sgRNA1.NAG.mismatch.eq5.fw.bed
chr1	170127564	170127587	sgRNA1.NGG.mismatch.eq5.fw.bed
chr1	170433233	170433256	sgRNA1.NGG.mismatch.eq5.fw.bed
chr1	170529339	170529362	sgRNA1.NAG.mismatch.eq5.fw.bed
chr1	171659751	171659774	sgRNA1.NAG.mismatch.eq5.fw.bed
chr1	172444738	172444761	sgRNA1.NGG.mismatch.eq5.fw.bed
chr11	72753569	72753592	sgRNA1.NAG.mismatch.eq5.fw.bed
chr11	72959369	72959392	sgRNA1.NGG.mismatch.eq5.rv.bed
chr11	73058320	73058343	sgRNA1.NAG.mismatch.eq5.fw.bed
chr11	73058320	73058343	sgRNA1.NAG.mismatch.eq5.rv.bed
chr1	17329373	17329396	sgRNA1.NAG.mismatch.eq5.fw.bed
chr1	17329373	17329396	sgRNA1.NAG.mismatch.eq5.rv.bed
chr11	74650044	74650067	sgRNA1.NAG.mismatch.eq5.rv.bed
chr11	74650044	74650067	sgRNA1.NGG.mismatch.eq5.rv.bed
chr1	175002096	175002119	sgRNA3.CAN.mismatch.eq5.rv.bed
chr1	175733038	175733061	sgRNA3.CAN.mismatch.eq5.rv.bed
chr11	75981379	75981402	sgRNA1.NGG.mismatch.eq5.fw.bed
chr11	75981379	75981402	sgRNA1.NGG.mismatch.eq5.rv.bed
chr11	76168747	76168770	sgRNA1.NAG.mismatch.eq5.fw.bed
chr11	76437357	76437380	sgRNA3.CAN.mismatch.eq5.rv.bed
chr11	76492189	76492212	sgRNA1.NAG.mismatch.eq5.fw.bed
chr1	177178768	177178791	sgRNA1.NAG.mismatch.eq4.fw.bed
chr1	177178768	177178791	sgRNA1.NAG.mismatch.eq5.fw.bed
chr11	77618436	77618459	sgRNA3.CAN.mismatch.eq5.rv.bed
chr1	177935482	177935505	sgRNA3.CCN.mismatch.eq5.rv.bed
chr11	78591391	78591414	sgRNA3.CAN.mismatch.eq5.rv.bed
chr11	78603775	78603798	sgRNA3.CCN.mismatch.eq5.rv.bed
chr11	7917423	7917446	sgRNA1.NAG.mismatch.eq5.fw.bed
chr11	80222097	80222120	sgRNA3.CAN.mismatch.eq5.fw.bed
chr11	80222097	80222120	sgRNA3.CAN.mismatch.eq5.rv.bed
chr1	180437428	180437451	sgRNA3.CAN.mismatch.eq5.rv.bed
chr1	180866881	180866904	sgRNA3.CAN.mismatch.eq5.fw.bed
chr1	180998437	180998460	sgRNA3.CCN.mismatch.eq5.rv.bed
chr11	81094298	81094321	sgRNA1.NGG.mismatch.eq5.fw.bed
chr11	81104036	81104059	sgRNA1.NAG.mismatch.eq5.fw.bed
chr1	181130314	181130337	sgRNA1.NAG.mismatch.eq5.fw.bed
chr1	181130314	181130337	sgRNA1.NAG.mismatch.eq5.rv.bed
chr11	81369324	81369347	sgRNA1.NGG.mismatch.eq5.fw.bed
chr1	182140552	182140575	sgRNA3.CAN.mismatch.eq5.rv.bed
chr1	182428723	182428746	sgRNA3.CAN.mismatch.eq5.fw.bed
chr1	182428723	182428746	sgRNA3.CAN.mismatch.eq5.rv.bed
chr1	183063266	183063289	sgRNA3.CCN.mismatch.eq5.rv.bed
chr11	83570950	83570973	sgRNA1.NAG.mismatch.eq5.fw.bed
chr11	83571714	83571737	sgRNA1.NGG.mismatch.eq5.fw.bed
chr11	84559849	84559872	sgRNA3.CAN.mismatch.eq4.rv.bed
chr11	84559849	84559872	sgRNA3.CAN.mismatch.eq5.rv.bed
chr1	185336290	185336313	sgRNA3.CCN.mismatch.eq5.fw.bed
chr1	185336290	185336313	sgRNA3.CCN.mismatch.eq5.rv.bed
chr1	1859341	1859364	sgRNA1.NGG.mismatch.eq5.fw.bed
chr1	186004968	186004991	sgRNA1.NAG.mismatch.eq5.fw.bed
chr11	87291646	87291669	sgRNA3.CAN.mismatch.eq5.rv.bed
chr11	87415305	87415328	sgRNA3.CAN.mismatch.eq5.rv.bed
chr1	187752457	187752480	sgRNA3.CCN.mismatch.eq5.rv.bed
chr1	1878996	1879019	sgRNA1.NGG.mismatch.eq5.fw.bed
chr1	1878996	1879019	sgRNA1.NGG.mismatch.eq5.rv.bed
chr11	88663402	88663425	sgRNA3.CAN.mismatch.eq5.rv.bed
chr1	18875051	18875074	sgRNA1.NGG.mismatch.eq5.fw.bed
chr1	18904702	18904725	sgRNA1.NGG.mismatch.eq4.fw.bed
chr1	18904702	18904725	sgRNA1.NGG.mismatch.eq5.fw.bed
chr11	90135566	90135589	sgRNA1.NAG.mismatch.eq5.fw.bed
chr11	90135566	90135589	sgRNA1.NAG.mismatch.eq5.rv.bed
chr1	191501823	191501846	sgRNA3.CAN.mismatch.eq5.rv.bed
chr11	91923489	91923512	sgRNA1.NGG.mismatch.eq5.fw.bed
chr11	91923489	91923512	sgRNA1.NGG.mismatch.eq5.rv.bed
chr11	92264016	92264039	sgRNA3.CCN.mismatch.eq5.fw.bed
chr11	92264016	92264039	sgRNA3.CCN.mismatch.eq5.rv.bed
chr11	93022268	93022291	sgRNA1.NAG.mismatch.eq5.fw.bed
chr1	194823258	194823281	sgRNA1.NAG.mismatch.eq4.fw.bed
chr1	194823258	194823281	sgRNA1.NAG.mismatch.eq5.fw.bed
chr1	194823258	194823281	sgRNA1.NAG.mismatch.eq5.rv.bed
chr1	194869579	194869602	sgRNA1.NAG.mismatch.eq5.fw.bed
chr11	95016401	95016424	sgRNA3.CAN.mismatch.eq5.rv.bed
chr1	195858825	195858848	sgRNA3.CAN.mismatch.eq5.rv.bed
chr1	196488147	196488170	sgRNA3.CCN.mismatch.eq5.rv.bed
chr11	97091314	97091337	sgRNA3.CAN.mismatch.eq5.fw.bed
chr11	97771745	97771768	sgRNA1.NGG.mismatch.eq5.fw.bed
chr11	97945938	97945961	sgRNA3.CAN.mismatch.eq5.rv.bed
chr11	98599931	98599954	sgRNA1.NGG.mismatch.eq5.fw.bed
chr1	199368642	199368665	sgRNA1.NGG.mismatch.eq5.fw.bed
chr1	200026809	200026832	sgRNA1.NGG.mismatch.eq5.fw.bed
chr1	200254803	200254826	sgRNA3.CAN.mismatch.eq5.rv.bed
chr1	200281262	200281285	sgRNA1.NAG.mismatch.eq5.fw.bed
chr1	200281262	200281285	sgRNA1.NAG.mismatch.eq5.rv.bed
chr1	200460006	200460029	sgRNA3.CAN.mismatch.eq5.fw.bed
chr1	200460006	200460029	sgRNA3.CCN.mismatch.eq5.fw.bed
chr1	200825480	200825503	sgRNA1.NAG.mismatch.eq5.fw.bed
chr1	201354651	201354674	sgRNA3.CAN.mismatch.eq5.fw.bed
chr1	201354651	201354674	sgRNA3.CAN.mismatch.eq5.rv.bed
chr1	201670025	201670048	sgRNA1.NGG.mismatch.eq4.fw.bed
chr1	201670025	201670048	sgRNA1.NGG.mismatch.eq5.fw.bed
chr1	201671712	201671735	sgRNA1.NGG.mismatch.eq4.fw.bed
chr1	201671712	201671735	sgRNA1.NGG.mismatch.eq5.fw.bed
chr1	201696935	201696958	sgRNA1.NAG.mismatch.eq5.fw.bed
chr1	202787253	202787276	sgRNA1.NAG.mismatch.eq5.fw.bed
chr1	203709164	203709187	sgRNA1.NGG.mismatch.eq5.fw.bed
chr1	20382317	20382340	sgRNA3.CCN.mismatch.eq5.rv.bed
chr1	204291952	204291975	sgRNA3.CAN.mismatch.eq5.rv.bed
chr1	205135776	205135799	sgRNA3.CAN.mismatch.eq5.fw.bed
chr1	205135776	205135799	sgRNA3.CAN.mismatch.eq5.rv.bed
chr1	205354869	205354892	sgRNA3.CAN.mismatch.eq5.rv.bed
chr1	205849411	205849434	sgRNA1.NGG.mismatch.eq4.fw.bed
chr1	205849411	205849434	sgRNA1.NGG.mismatch.eq5.fw.bed
chr1	205903766	205903789	sgRNA1.NAG.mismatch.eq5.fw.bed
chr1	206376073	206376096	sgRNA1.NGG.mismatch.eq4.fw.bed
chr1	206376073	206376096	sgRNA1.NGG.mismatch.eq5.fw.bed
chr1	206650555	206650578	sgRNA1.NAG.mismatch.eq4.fw.bed
chr1	206650555	206650578	sgRNA1.NAG.mismatch.eq5.fw.bed
chr1	206939772	206939795	sgRNA3.CAN.mismatch.eq5.rv.bed
chr1	207154949	207154972	sgRNA1.NGG.mismatch.eq5.fw.bed
chr1	20716769	20716792	sgRNA3.CAN.mismatch.eq5.rv.bed
chr1	207330464	207330487	sgRNA1.NAG.mismatch.eq4.fw.bed
chr1	207330464	207330487	sgRNA1.NAG.mismatch.eq5.fw.bed
chr1	207330464	207330487	sgRNA1.NAG.mismatch.eq5.rv.bed
chr1	208045181	208045204	sgRNA1.NGG.mismatch.eq5.fw.bed
chr1	208333064	208333087	sgRNA1.NAG.mismatch.eq5.fw.bed
chr1	208608937	208608960	sgRNA3.CCN.mismatch.eq5.rv.bed
chr1	20898292	20898315	sgRNA1.NGG.mismatch.eq5.fw.bed
chr1	209432672	209432695	sgRNA3.CCN.mismatch.eq5.rv.bed
chr1	209947180	209947203	sgRNA1.NGG.mismatch.eq5.fw.bed
chr1	209947180	209947203	sgRNA1.NGG.mismatch.eq5.rv.bed
chr12	100230347	100230370	sgRNA1.NAG.mismatch.eq5.fw.bed
chr12	103403913	103403936	sgRNA1.NAG.mismatch.eq5.fw.bed
chr12	103403913	103403936	sgRNA1.NAG.mismatch.eq5.rv.bed
chr12	103832537	103832560	sgRNA1.NAG.mismatch.eq5.fw.bed
chr12	104491086	104491109	sgRNA1.NAG.mismatch.eq5.fw.bed
chr12	104512150	104512173	sgRNA1.NGG.mismatch.eq5.fw.bed
chr1	210509558	210509581	sgRNA1.NGG.mismatch.eq4.fw.bed
chr1	210509558	210509581	sgRNA1.NGG.mismatch.eq5.fw.bed
chr12	105102261	105102284	sgRNA3.CAN.mismatch.eq5.rv.bed
chr12	10518940	10518963	sgRNA1.NGG.mismatch.eq5.fw.bed
chr12	105385561	105385584	sgRNA1.NAG.mismatch.eq5.rv.bed
chr12	106018241	106018264	sgRNA3.CCN.mismatch.eq5.rv.bed
chr12	106593296	106593319	sgRNA1.NGG.mismatch.eq5.fw.bed
chr12	108137708	108137731	sgRNA1.NAG.mismatch.eq5.fw.bed
chr12	10875907	10875930	sgRNA1.NGG.mismatch.eq5.rv.bed
chr12	108946443	108946466	sgRNA3.CCN.mismatch.eq5.rv.bed
chr12	110793749	110793772	sgRNA3.CAN.mismatch.eq5.rv.bed
chr12	111051486	111051509	sgRNA3.CAN.mismatch.eq5.rv.bed
chr12	111242621	111242644	sgRNA3.CAN.mismatch.eq5.rv.bed
chr1	211182529	211182552	sgRNA1.NAG.mismatch.eq5.fw.bed
chr12	112315888	112315911	sgRNA3.CCN.mismatch.eq4.rv.bed
chr12	112315888	112315911	sgRNA3.CCN.mismatch.eq5.rv.bed
chr12	11279914	11279937	sgRNA1.NGG.mismatch.eq5.fw.bed
chr12	114331289	114331312	sgRNA3.CAN.mismatch.eq5.rv.bed
chr12	11433349	11433372	sgRNA1.NAG.mismatch.eq5.rv.bed
chr12	114587609	114587632	sgRNA3.CCN.mismatch.eq5.rv.bed
chr12	115532411	115532434	sgRNA3.CCN.mismatch.eq5.rv.bed
chr12	115827782	115827805	sgRNA1.NGG.mismatch.eq5.fw.bed
chr12	116522839	116522862	sgRNA1.NGG.mismatch.eq5.fw.bed
chr12	117110933	117110956	sgRNA3.CCN.mismatch.eq5.fw.bed
chr12	117110933	117110956	sgRNA3.CCN.mismatch.eq5.rv.bed
chr12	117238370	117238393	sgRNA1.NAG.mismatch.eq5.fw.bed
chr12	117332459	117332482	sgRNA1.NGG.mismatch.eq5.fw.bed
chr12	117516479	117516502	sgRNA1.NAG.mismatch.eq5.fw.bed
chr12	117607177	117607200	sgRNA3.CAN.mismatch.eq5.rv.bed
chr12	117868106	117868129	sgRNA3.CAN.mismatch.eq5.rv.bed
chr1	211946136	211946159	sgRNA1.NAG.mismatch.eq5.fw.bed
chr12	120659979	120660002	sgRNA1.NGG.mismatch.eq5.fw.bed
chr12	122349424	122349447	sgRNA3.CAN.mismatch.eq4.rv.bed
chr12	122349424	122349447	sgRNA3.CAN.mismatch.eq5.rv.bed
chr12	12288910	12288933	sgRNA3.CCN.mismatch.eq5.rv.bed
chr12	123249397	123249420	sgRNA1.NGG.mismatch.eq5.rv.bed
chr12	123388139	123388162	sgRNA1.NAG.mismatch.eq5.fw.bed
chr12	123550202	123550225	sgRNA1.NGG.mismatch.eq5.fw.bed
chr12	124111106	124111129	sgRNA1.NAG.mismatch.eq5.fw.bed
chr12	124609580	124609603	sgRNA1.NGG.mismatch.eq5.fw.bed
chr1	21307649	21307672	sgRNA1.NAG.mismatch.eq5.fw.bed
chr12	1313906	1313929	sgRNA1.NGG.mismatch.eq5.fw.bed
chr12	13308087	13308110	sgRNA1.NGG.mismatch.eq5.fw.bed
chr1	213564600	213564623	sgRNA1.NGG.mismatch.eq5.fw.bed
chr1	213564600	213564623	sgRNA1.NGG.mismatch.eq5.rv.bed
chr12	13604129	13604152	sgRNA1.NGG.mismatch.eq5.fw.bed
chr1	213610352	213610375	sgRNA3.CCN.mismatch.eq5.rv.bed
chr1	21424659	21424682	sgRNA1.NGG.mismatch.eq5.fw.bed
chr1	214813874	214813897	sgRNA1.NAG.mismatch.eq5.rv.bed
chr1	214813874	214813897	sgRNA1.NGG.mismatch.eq5.rv.bed
chr1	214941667	214941690	sgRNA1.NAG.mismatch.eq5.fw.bed
chr1	215227704	215227727	sgRNA3.CAN.mismatch.eq5.rv.bed
chr1	215650603	215650626	sgRNA1.NAG.mismatch.eq5.fw.bed
chr1	21593585	21593608	sgRNA1.NGG.mismatch.eq4.fw.bed
chr1	21593585	21593608	sgRNA1.NGG.mismatch.eq5.fw.bed
chr1	215982280	215982303	sgRNA3.CAN.mismatch.eq5.rv.bed
chr1	216400363	216400386	sgRNA3.CCN.mismatch.eq5.rv.bed
chr1	216465198	216465221	sgRNA3.CAN.mismatch.eq5.rv.bed
chr12	16862558	16862581	sgRNA1.NAG.mismatch.eq5.fw.bed
chr1	217293407	217293430	sgRNA3.CAN.mismatch.eq5.rv.bed
chr12	17451574	17451597	sgRNA1.NAG.mismatch.eq5.fw.bed
chr1	217481887	217481910	sgRNA3.CAN.mismatch.eq5.rv.bed
chr1	217504004	217504027	sgRNA1.NAG.mismatch.eq5.fw.bed
chr1	217532098	217532121	sgRNA1.NGG.mismatch.eq5.fw.bed
chr12	17574753	17574776	sgRNA1.NAG.mismatch.eq5.fw.bed
chr12	17965805	17965828	sgRNA3.CAN.mismatch.eq5.rv.bed
chr12	18235763	18235786	sgRNA3.CCN.mismatch.eq5.rv.bed
chr1	218652655	218652678	sgRNA1.NGG.mismatch.eq5.fw.bed
chr12	18701348	18701371	sgRNA1.NAG.mismatch.eq5.fw.bed
chr1	218866094	218866117	sgRNA1.NGG.mismatch.eq5.fw.bed
chr1	21983003	21983026	sgRNA1.NGG.mismatch.eq5.fw.bed
chr12	22517363	22517386	sgRNA3.CCN.mismatch.eq5.rv.bed
chr12	22816031	22816054	sgRNA1.NAG.mismatch.eq5.rv.bed
chr1	223089434	223089457	sgRNA3.CCN.mismatch.eq5.rv.bed
chr1	223286943	223286966	sgRNA3.CCN.mismatch.eq5.rv.bed
chr12	23311976	23311999	sgRNA3.CAN.mismatch.eq5.rv.bed
chr1	225147456	225147479	sgRNA1.NGG.mismatch.eq5.fw.bed
chr12	25960049	25960072	sgRNA3.CAN.mismatch.eq5.rv.bed
chr12	26216892	26216915	sgRNA1.NAG.mismatch.eq4.fw.bed
chr12	26216892	26216915	sgRNA1.NAG.mismatch.eq4.rv.bed
chr12	26216892	26216915	sgRNA1.NAG.mismatch.eq5.fw.bed
chr12	26216892	26216915	sgRNA1.NAG.mismatch.eq5.rv.bed
chr12	26216892	26216915	sgRNA1.NGG.mismatch.eq5.rv.bed
chr12	26281553	26281576	sgRNA1.NGG.mismatch.eq5.fw.bed
chr12	26281553	26281576	sgRNA1.NGG.mismatch.eq5.rv.bed
chr12	28420435	28420458	sgRNA3.CAN.mismatch.eq5.rv.bed
chr12	28568259	28568282	sgRNA1.NAG.mismatch.eq5.fw.bed
chr12	28568259	28568282	sgRNA1.NAG.mismatch.eq5.rv.bed
chr1	22932194	22932217	sgRNA1.NGG.mismatch.eq5.fw.bed
chr12	298745	298768	sgRNA3.CAN.mismatch.eq5.rv.bed
chr12	30988145	30988168	sgRNA3.CCN.mismatch.eq5.rv.bed
chr12	32475040	32475063	sgRNA3.CAN.mismatch.eq5.rv.bed
chr12	32538002	32538025	sgRNA3.CAN.mismatch.eq5.rv.bed
chr12	33007939	33007962	sgRNA3.CCN.mismatch.eq4.rv.bed
chr12	33007939	33007962	sgRNA3.CCN.mismatch.eq5.fw.bed
chr12	33007939	33007962	sgRNA3.CCN.mismatch.eq5.rv.bed
chr12	3375930	3375953	sgRNA1.NGG.mismatch.eq5.fw.bed
chr12	34030345	34030368	sgRNA3.CCN.mismatch.eq5.rv.bed
chr12	3503094	3503117	sgRNA3.CAN.mismatch.eq5.rv.bed
chr12	35627870	35627893	sgRNA1.NAG.mismatch.eq5.fw.bed
chr12	36926789	36926812	sgRNA1.NAG.mismatch.eq5.fw.bed
chr12	37192012	37192035	sgRNA1.NAG.mismatch.eq5.fw.bed
chr12	37336765	37336788	sgRNA1.NGG.mismatch.eq5.fw.bed
chr12	37336765	37336788	sgRNA1.NGG.mismatch.eq5.rv.bed
chr12	3811088	3811111	sgRNA1.NAG.mismatch.eq5.fw.bed
chr12	38409622	38409645	sgRNA3.CCN.mismatch.eq5.rv.bed
chr12	38471196	38471219	sgRNA1.NAG.mismatch.eq5.fw.bed
chr12	3866722	3866745	sgRNA3.CCN.mismatch.eq5.fw.bed
chr12	3866722	3866745	sgRNA3.CCN.mismatch.eq5.rv.bed
chr12	39544231	39544254	sgRNA3.CAN.mismatch.eq5.rv.bed
chr12	3960184	3960207	sgRNA1.NAG.mismatch.eq5.fw.bed
chr12	3960184	3960207	sgRNA1.NAG.mismatch.eq5.rv.bed
chr12	42351044	42351067	sgRNA1.NAG.mismatch.eq5.fw.bed
chr12	428312	428335	sgRNA3.CCN.mismatch.eq5.rv.bed
chr12	42917575	42917598	sgRNA1.NAG.mismatch.eq5.fw.bed
chr12	42958762	42958785	sgRNA1.NGG.mismatch.eq5.fw.bed
chr1	24325402	24325425	sgRNA3.CAN.mismatch.eq5.rv.bed
chr1	24334007	24334030	sgRNA1.NGG.mismatch.eq5.fw.bed
chr12	43441714	43441737	sgRNA3.CCN.mismatch.eq5.rv.bed
chr12	45010323	45010346	sgRNA3.CAN.mismatch.eq5.rv.bed
chr12	45651399	45651422	sgRNA3.CCN.mismatch.eq5.rv.bed
chr12	45831735	45831758	sgRNA3.CAN.mismatch.eq5.rv.bed
chr12	46437280	46437303	sgRNA3.CAN.mismatch.eq5.rv.bed
chr12	46476508	46476531	sgRNA3.CAN.mismatch.eq5.rv.bed
chr12	46554398	46554421	sgRNA1.NAG.mismatch.eq5.rv.bed
chr12	46554398	46554421	sgRNA1.NGG.mismatch.eq5.rv.bed
chr12	49215477	49215500	sgRNA3.CAN.mismatch.eq5.rv.bed
chr12	49952664	49952687	sgRNA1.NAG.mismatch.eq5.fw.bed
chr12	50895800	50895823	sgRNA3.CAN.mismatch.eq5.rv.bed
chr12	51388771	51388794	sgRNA3.CAN.mismatch.eq5.rv.bed
chr1	25207561	25207584	sgRNA3.CCN.mismatch.eq5.rv.bed
chr12	52241273	52241296	sgRNA1.NAG.mismatch.eq5.fw.bed
chr12	530016	530039	sgRNA3.CCN.mismatch.eq5.rv.bed
chr12	53749103	53749126	sgRNA3.CAN.mismatch.eq5.rv.bed
chr12	54230899	54230922	sgRNA1.NAG.mismatch.eq5.fw.bed
chr12	56153099	56153122	sgRNA1.NAG.mismatch.eq5.fw.bed
chr12	56762380	56762403	sgRNA1.NGG.mismatch.eq5.fw.bed
chr12	57680857	57680880	sgRNA3.CCN.mismatch.eq5.rv.bed
chr12	59029	59052	sgRNA1.NAG.mismatch.eq5.fw.bed
chr1	25956308	25956331	sgRNA1.NAG.mismatch.eq5.rv.bed
chr12	61434767	61434790	sgRNA1.NAG.mismatch.eq5.fw.bed
chr12	61721228	61721251	sgRNA3.CAN.mismatch.eq5.rv.bed
chr12	62279768	62279791	sgRNA1.NAG.mismatch.eq5.fw.bed
chr1	26406541	26406564	sgRNA1.NAG.mismatch.eq5.fw.bed
chr12	64279759	64279782	sgRNA3.CCN.mismatch.eq5.rv.bed
chr12	65371829	65371852	sgRNA3.CAN.mismatch.eq5.rv.bed
chr12	66979	67002	sgRNA3.CAN.mismatch.eq5.rv.bed
chr12	6903409	6903432	sgRNA1.NAG.mismatch.eq4.fw.bed
chr12	6903409	6903432	sgRNA1.NAG.mismatch.eq5.fw.bed
chr12	69488689	69488712	sgRNA3.CAN.mismatch.eq5.rv.bed
chr12	70271297	70271320	sgRNA1.NAG.mismatch.eq5.fw.bed
chr12	72790836	72790859	sgRNA3.CAN.mismatch.eq5.rv.bed
chr12	73077619	73077642	sgRNA1.NAG.mismatch.eq5.fw.bed
chr12	73077619	73077642	sgRNA1.NAG.mismatch.eq5.rv.bed
chr12	73639793	73639816	sgRNA1.NAG.mismatch.eq5.fw.bed
chr12	74019819	74019842	sgRNA1.NGG.mismatch.eq5.fw.bed
chr12	74062609	74062632	sgRNA1.NAG.mismatch.eq5.fw.bed
chr12	7410854	7410877	sgRNA1.NAG.mismatch.eq5.fw.bed
chr12	75540890	75540913	sgRNA3.CAN.mismatch.eq5.rv.bed
chr12	76201210	76201233	sgRNA1.NGG.mismatch.eq5.fw.bed
chr12	76696218	76696241	sgRNA1.NAG.mismatch.eq5.fw.bed
chr1	2768185	2768208	sgRNA3.CCN.mismatch.eq5.rv.bed
chr12	77139342	77139365	sgRNA1.NAG.mismatch.eq5.fw.bed
chr12	77139342	77139365	sgRNA1.NAG.mismatch.eq5.rv.bed
chr12	77383819	77383842	sgRNA1.NAG.mismatch.eq5.fw.bed
chr1	27837560	27837583	sgRNA1.NGG.mismatch.eq5.fw.bed
chr12	78422051	78422074	sgRNA3.CAN.mismatch.eq5.rv.bed
chr1	27971170	27971193	sgRNA3.CCN.mismatch.eq5.rv.bed
chr12	80352122	80352145	sgRNA3.CCN.mismatch.eq5.rv.bed
chr12	80580932	80580955	sgRNA1.NAG.mismatch.eq5.fw.bed
chr12	81686801	81686824	sgRNA3.CAN.mismatch.eq4.rv.bed
chr12	81686801	81686824	sgRNA3.CAN.mismatch.eq5.rv.bed
chr12	81820846	81820869	sgRNA3.CAN.mismatch.eq5.fw.bed
chr12	81820846	81820869	sgRNA3.CCN.mismatch.eq5.fw.bed
chr12	81889422	81889445	sgRNA3.CAN.mismatch.eq5.rv.bed
chr1	2820130	2820153	sgRNA1.NAG.mismatch.eq5.fw.bed
chr12	83010793	83010816	sgRNA1.NAG.mismatch.eq5.fw.bed
chr12	83758700	83758723	sgRNA1.NGG.mismatch.eq5.fw.bed
chr12	83837104	83837127	sgRNA1.NAG.mismatch.eq5.fw.bed
chr1	28464642	28464665	sgRNA1.NGG.mismatch.eq5.fw.bed
chr12	85566660	85566683	sgRNA3.CAN.mismatch.eq5.rv.bed
chr12	85856285	85856308	sgRNA1.NAG.mismatch.eq5.fw.bed
chr12	86166679	86166702	sgRNA1.NAG.mismatch.eq4.fw.bed
chr12	86166679	86166702	sgRNA1.NAG.mismatch.eq5.fw.bed
chr12	870519	870542	sgRNA1.NAG.mismatch.eq5.fw.bed
chr12	87809135	87809158	sgRNA1.NGG.mismatch.eq5.fw.bed
chr12	88838811	88838834	sgRNA1.NAG.mismatch.eq5.fw.bed
chr12	89057190	89057213	sgRNA1.NAG.mismatch.eq5.fw.bed
chr1	28966826	28966849	sgRNA3.CAN.mismatch.eq5.rv.bed
chr12	9001492	9001515	sgRNA1.NGG.mismatch.eq5.fw.bed
chr12	90943331	90943354	sgRNA1.NAG.mismatch.eq3.fw.bed
chr12	90943331	90943354	sgRNA1.NAG.mismatch.eq4.fw.bed
chr12	90943331	90943354	sgRNA1.NAG.mismatch.eq4.rv.bed
chr12	90943331	90943354	sgRNA1.NAG.mismatch.eq5.fw.bed
chr12	90943331	90943354	sgRNA1.NAG.mismatch.eq5.rv.bed
chr12	90943331	90943354	sgRNA1.NGG.mismatch.eq5.rv.bed
chr12	92764024	92764047	sgRNA3.CCN.mismatch.eq5.rv.bed
chr12	9337119	9337142	sgRNA1.NGG.mismatch.eq5.fw.bed
chr12	9337119	9337142	sgRNA1.NGG.mismatch.eq5.rv.bed
chr12	9393380	9393403	sgRNA1.NAG.mismatch.eq5.fw.bed
chr12	9393380	9393403	sgRNA1.NAG.mismatch.eq5.rv.bed
chr1	29433527	29433550	sgRNA1.NAG.mismatch.eq5.fw.bed
chr12	95804061	95804084	sgRNA1.NGG.mismatch.eq5.fw.bed
chr12	95804624	95804647	sgRNA1.NGG.mismatch.eq4.fw.bed
chr12	95804624	95804647	sgRNA1.NGG.mismatch.eq5.fw.bed
chr12	95804624	95804647	sgRNA1.NGG.mismatch.eq5.rv.bed
chr1	29689524	29689547	sgRNA3.CAN.mismatch.eq5.rv.bed
chr12	97730435	97730458	sgRNA1.NAG.mismatch.eq4.rv.bed
chr12	97730435	97730458	sgRNA1.NAG.mismatch.eq5.rv.bed
chr12	97730435	97730458	sgRNA1.NGG.mismatch.eq4.rv.bed
chr12	97730435	97730458	sgRNA1.NGG.mismatch.eq5.rv.bed
chr12	97789998	97790021	sgRNA3.CAN.mismatch.eq4.rv.bed
chr12	97789998	97790021	sgRNA3.CAN.mismatch.eq5.rv.bed
chr12	97956829	97956852	sgRNA1.NAG.mismatch.eq5.fw.bed
chr12	97956829	97956852	sgRNA1.NAG.mismatch.eq5.rv.bed
chr1	29870723	29870746	sgRNA1.NAG.mismatch.eq5.fw.bed
chr12	98901753	98901776	sgRNA1.NAG.mismatch.eq5.rv.bed
chr12	98901753	98901776	sgRNA1.NGG.mismatch.eq5.rv.bed
chr12	99342771	99342794	sgRNA3.CCN.mismatch.eq5.rv.bed
chr1	29941148	29941171	sgRNA1.NGG.mismatch.eq5.fw.bed
chr1	29941148	29941171	sgRNA1.NGG.mismatch.eq5.rv.bed
chr13	100514879	100514902	sgRNA1.NGG.mismatch.eq5.rv.bed
chr13	101037532	101037555	sgRNA1.NAG.mismatch.eq5.fw.bed
chr13	101390520	101390543	sgRNA1.NGG.mismatch.eq5.fw.bed
chr13	102228697	102228720	sgRNA1.NAG.mismatch.eq5.fw.bed
chr13	102673842	102673865	sgRNA3.CCN.mismatch.eq5.rv.bed
chr13	10277627	10277650	sgRNA3.CAN.mismatch.eq5.rv.bed
chr13	102935783	102935806	sgRNA1.NAG.mismatch.eq5.fw.bed
chr13	103111338	103111361	sgRNA3.CCN.mismatch.eq5.rv.bed
chr13	103963060	103963083	sgRNA1.NGG.mismatch.eq5.fw.bed
chr13	104138226	104138249	sgRNA1.NGG.mismatch.eq5.fw.bed
chr13	10443566	10443589	sgRNA1.NAG.mismatch.eq5.rv.bed
chr13	105246335	105246358	sgRNA3.CCN.mismatch.eq5.rv.bed
chr13	106156633	106156656	sgRNA3.CAN.mismatch.eq5.rv.bed
chr13	106331830	106331853	sgRNA3.CAN.mismatch.eq4.rv.bed
chr13	106331830	106331853	sgRNA3.CAN.mismatch.eq5.fw.bed
chr13	106331830	106331853	sgRNA3.CAN.mismatch.eq5.rv.bed
chr13	106960462	106960485	sgRNA1.NAG.mismatch.eq5.fw.bed
chr13	106960462	106960485	sgRNA1.NAG.mismatch.eq5.rv.bed
chr13	107381537	107381560	sgRNA1.NGG.mismatch.eq5.fw.bed
chr13	107689923	107689946	sgRNA3.CCN.mismatch.eq5.rv.bed
chr13	10801615	10801638	sgRNA1.NAG.mismatch.eq5.fw.bed
chr13	108262971	108262994	sgRNA3.CAN.mismatch.eq5.fw.bed
chr13	108262971	108262994	sgRNA3.CAN.mismatch.eq5.rv.bed
chr13	108301737	108301760	sgRNA1.NGG.mismatch.eq5.fw.bed
chr13	108616331	108616354	sgRNA1.NAG.mismatch.eq5.fw.bed
chr13	108803386	108803409	sgRNA1.NGG.mismatch.eq5.fw.bed
chr13	108968576	108968599	sgRNA1.NGG.mismatch.eq5.fw.bed
chr13	1111801	1111824	sgRNA1.NGG.mismatch.eq5.fw.bed
chr13	1111855	1111878	sgRNA1.NGG.mismatch.eq5.fw.bed
chr13	11656017	11656040	sgRNA1.NAG.mismatch.eq5.fw.bed
chr13	11728834	11728857	sgRNA1.NGG.mismatch.eq5.fw.bed
chr13	12240802	12240825	sgRNA1.NAG.mismatch.eq5.rv.bed
chr1	31258863	31258886	sgRNA3.CCN.mismatch.eq5.fw.bed
chr1	31258863	31258886	sgRNA3.CCN.mismatch.eq5.rv.bed
chr13	12701832	12701855	sgRNA3.CAN.mismatch.eq5.fw.bed
chr13	12983436	12983459	sgRNA1.NAG.mismatch.eq5.fw.bed
chr13	13107816	13107839	sgRNA1.NAG.mismatch.eq5.fw.bed
chr13	13527675	13527698	sgRNA1.NGG.mismatch.eq5.fw.bed
chr13	13527675	13527698	sgRNA1.NGG.mismatch.eq5.rv.bed
chr13	13541216	13541239	sgRNA1.NAG.mismatch.eq5.fw.bed
chr13	15637022	15637045	sgRNA3.CCN.mismatch.eq5.rv.bed
chr13	18215721	18215744	sgRNA1.NGG.mismatch.eq5.fw.bed
chr13	18486130	18486153	sgRNA1.NGG.mismatch.eq5.fw.bed
chr13	1862173	1862196	sgRNA1.NGG.mismatch.eq5.fw.bed
chr13	1862173	1862196	sgRNA1.NGG.mismatch.eq5.rv.bed
chr13	1862249	1862272	sgRNA1.NGG.mismatch.eq5.fw.bed
chr13	1862249	1862272	sgRNA1.NGG.mismatch.eq5.rv.bed
chr13	19527740	19527763	sgRNA1.NAG.mismatch.eq5.rv.bed
chr13	19546205	19546228	sgRNA3.CAN.mismatch.eq5.fw.bed
chr13	19546205	19546228	sgRNA3.CAN.mismatch.eq5.rv.bed
chr13	1991793	1991816	sgRNA1.NGG.mismatch.eq5.fw.bed
chr13	1991793	1991816	sgRNA1.NGG.mismatch.eq5.rv.bed
chr1	32030024	32030047	sgRNA1.NGG.mismatch.eq5.fw.bed
chr1	32030024	32030047	sgRNA1.NGG.mismatch.eq5.rv.bed
chr13	20652390	20652413	sgRNA3.CCN.mismatch.eq5.rv.bed
chr13	21043344	21043367	sgRNA3.CCN.mismatch.eq5.rv.bed
chr13	2149342	2149365	sgRNA1.NGG.mismatch.eq5.fw.bed
chr13	22624740	22624763	sgRNA1.NAG.mismatch.eq5.fw.bed
chr13	2438574	2438597	sgRNA3.CAN.mismatch.eq5.rv.bed
chr13	25038333	25038356	sgRNA3.CAN.mismatch.eq5.rv.bed
chr13	2558260	2558283	sgRNA1.NGG.mismatch.eq5.fw.bed
chr13	25788889	25788912	sgRNA1.NGG.mismatch.eq5.fw.bed
chr13	26191658	26191681	sgRNA3.CAN.mismatch.eq5.rv.bed
chr13	26825018	26825041	sgRNA3.CAN.mismatch.eq4.rv.bed
chr13	26825018	26825041	sgRNA3.CAN.mismatch.eq5.fw.bed
chr13	26825018	26825041	sgRNA3.CAN.mismatch.eq5.rv.bed
chr1	32685267	32685290	sgRNA3.CAN.mismatch.eq5.rv.bed
chr1	32711951	32711974	sgRNA1.NGG.mismatch.eq5.fw.bed
chr13	28135712	28135735	sgRNA3.CCN.mismatch.eq5.fw.bed
chr13	28135712	28135735	sgRNA3.CCN.mismatch.eq5.rv.bed
chr13	28846678	28846701	sgRNA1.NAG.mismatch.eq5.fw.bed
chr13	29191049	29191072	sgRNA3.CAN.mismatch.eq5.rv.bed
chr13	2927953	2927976	sgRNA3.CAN.mismatch.eq5.rv.bed
chr13	29379726	29379749	sgRNA1.NGG.mismatch.eq5.fw.bed
chr13	29379726	29379749	sgRNA1.NGG.mismatch.eq5.rv.bed
chr13	29570933	29570956	sgRNA1.NAG.mismatch.eq5.fw.bed
chr13	29894457	29894480	sgRNA3.CAN.mismatch.eq5.rv.bed
chr13	31136228	31136251	sgRNA1.NAG.mismatch.eq5.fw.bed
chr13	31327346	31327369	sgRNA3.CCN.mismatch.eq5.rv.bed
chr13	31447555	31447578	sgRNA3.CCN.mismatch.eq5.rv.bed
chr13	31596049	31596072	sgRNA3.CCN.mismatch.eq5.rv.bed
chr13	32574721	32574744	sgRNA3.CAN.mismatch.eq5.rv.bed
chr13	32587441	32587464	sgRNA3.CCN.mismatch.eq5.rv.bed
chr13	33938354	33938377	sgRNA1.NAG.mismatch.eq4.fw.bed
chr13	33938354	33938377	sgRNA1.NAG.mismatch.eq5.fw.bed
chr13	35377459	35377482	sgRNA3.CCN.mismatch.eq5.fw.bed
chr13	35377459	35377482	sgRNA3.CCN.mismatch.eq5.rv.bed
chr13	3549396	3549419	sgRNA1.NGG.mismatch.eq5.fw.bed
chr13	36465856	36465879	sgRNA3.CCN.mismatch.eq5.rv.bed
chr1	33680135	33680158	sgRNA1.NAG.mismatch.eq5.fw.bed
chr1	33680135	33680158	sgRNA1.NAG.mismatch.eq5.rv.bed
chr13	37917033	37917056	sgRNA1.NGG.mismatch.eq5.fw.bed
chr13	39200932	39200955	sgRNA3.CAN.mismatch.eq5.rv.bed
chr13	40021647	40021670	sgRNA1.NAG.mismatch.eq5.rv.bed
chr13	40264812	40264835	sgRNA1.NGG.mismatch.eq5.rv.bed
chr13	42504439	42504462	sgRNA1.NAG.mismatch.eq5.fw.bed
chr13	43020602	43020625	sgRNA3.CAN.mismatch.eq5.rv.bed
chr13	43354103	43354126	sgRNA3.CAN.mismatch.eq4.rv.bed
chr13	43354103	43354126	sgRNA3.CAN.mismatch.eq5.fw.bed
chr13	43354103	43354126	sgRNA3.CAN.mismatch.eq5.rv.bed
chr13	45738024	45738047	sgRNA3.CCN.mismatch.eq5.rv.bed
chr13	4594773	4594796	sgRNA3.CCN.mismatch.eq5.rv.bed
chr13	46809522	46809545	sgRNA1.NAG.mismatch.eq4.fw.bed
chr13	46809522	46809545	sgRNA1.NAG.mismatch.eq4.rv.bed
chr13	46809522	46809545	sgRNA1.NAG.mismatch.eq5.fw.bed
chr13	46809522	46809545	sgRNA1.NAG.mismatch.eq5.rv.bed
chr13	46809522	46809545	sgRNA1.NGG.mismatch.eq5.rv.bed
chr13	48984832	48984855	sgRNA1.NAG.mismatch.eq5.fw.bed
chr13	49209473	49209496	sgRNA3.CAN.mismatch.eq5.rv.bed
chr13	4936091	4936114	sgRNA1.NAG.mismatch.eq5.fw.bed
chr13	50773774	50773797	sgRNA1.NAG.mismatch.eq5.fw.bed
chr13	51899444	51899467	sgRNA1.NAG.mismatch.eq4.rv.bed
chr13	51899444	51899467	sgRNA1.NAG.mismatch.eq5.rv.bed
chr13	51899444	51899467	sgRNA1.NGG.mismatch.eq5.rv.bed
chr1	35372174	35372197	sgRNA1.NAG.mismatch.eq5.fw.bed
chr13	54408449	54408472	sgRNA1.NAG.mismatch.eq5.fw.bed
chr13	54933965	54933988	sgRNA3.CAN.mismatch.eq5.rv.bed
chr13	55677512	55677535	sgRNA3.CCN.mismatch.eq5.rv.bed
chr1	35672827	35672850	sgRNA1.NAG.mismatch.eq3.fw.bed
chr1	35672827	35672850	sgRNA1.NAG.mismatch.eq3.rv.bed
chr1	35672827	35672850	sgRNA1.NAG.mismatch.eq4.fw.bed
chr1	35672827	35672850	sgRNA1.NAG.mismatch.eq4.rv.bed
chr1	35672827	35672850	sgRNA1.NAG.mismatch.eq5.fw.bed
chr1	35672827	35672850	sgRNA1.NAG.mismatch.eq5.rv.bed
chr1	35672827	35672850	sgRNA1.NGG.mismatch.eq4.rv.bed
chr1	35672827	35672850	sgRNA1.NGG.mismatch.eq5.rv.bed
chr13	56932932	56932955	sgRNA1.NAG.mismatch.eq5.fw.bed
chr13	57319478	57319501	sgRNA1.NAG.mismatch.eq5.fw.bed
chr13	58179812	58179835	sgRNA3.CAN.mismatch.eq5.rv.bed
chr13	58287399	58287422	sgRNA3.CAN.mismatch.eq5.rv.bed
chr13	58585331	58585354	sgRNA3.CCN.mismatch.eq5.rv.bed
chr13	60027042	60027065	sgRNA1.NGG.mismatch.eq5.fw.bed
chr13	6034773	6034796	sgRNA3.CCN.mismatch.eq5.rv.bed
chr13	60374219	60374242	sgRNA3.CCN.mismatch.eq5.fw.bed
chr13	60374219	60374242	sgRNA3.CCN.mismatch.eq5.rv.bed
chr13	60399404	60399427	sgRNA3.CAN.mismatch.eq4.rv.bed
chr13	60399404	60399427	sgRNA3.CAN.mismatch.eq5.rv.bed
chr13	60482991	60483014	sgRNA3.CAN.mismatch.eq5.fw.bed
chr13	61112	61135	sgRNA1.NAG.mismatch.eq5.fw.bed
chr13	6115122	6115145	sgRNA3.CAN.mismatch.eq5.rv.bed
chr13	61411684	61411707	sgRNA3.CAN.mismatch.eq4.rv.bed
chr13	61411684	61411707	sgRNA3.CAN.mismatch.eq5.fw.bed
chr13	61411684	61411707	sgRNA3.CAN.mismatch.eq5.rv.bed
chr13	63277892	63277915	sgRNA3.CCN.mismatch.eq4.rv.bed
chr13	63277892	63277915	sgRNA3.CCN.mismatch.eq5.rv.bed
chr13	6360710	6360733	sgRNA3.CAN.mismatch.eq5.rv.bed
chr13	63693220	63693243	sgRNA1.NAG.mismatch.eq5.fw.bed
chr1	36497932	36497955	sgRNA1.NGG.mismatch.eq5.fw.bed
chr13	6525844	6525867	sgRNA1.NAG.mismatch.eq4.fw.bed
chr13	6525844	6525867	sgRNA1.NAG.mismatch.eq5.fw.bed
chr13	6525844	6525867	sgRNA1.NAG.mismatch.eq5.rv.bed
chr13	65590753	65590776	sgRNA1.NGG.mismatch.eq5.fw.bed
chr13	65803611	65803634	sgRNA3.CCN.mismatch.eq5.rv.bed
chr13	67585831	67585854	sgRNA3.CAN.mismatch.eq5.rv.bed
chr13	68005368	68005391	sgRNA1.NGG.mismatch.eq5.fw.bed
chr13	68730035	68730058	sgRNA1.NAG.mismatch.eq5.fw.bed
chr13	69022470	69022493	sgRNA1.NAG.mismatch.eq5.fw.bed
chr13	69341475	69341498	sgRNA1.NGG.mismatch.eq5.fw.bed
chr13	69683233	69683256	sgRNA1.NGG.mismatch.eq5.fw.bed
chr13	71446584	71446607	sgRNA3.CAN.mismatch.eq5.fw.bed
chr13	71446584	71446607	sgRNA3.CAN.mismatch.eq5.rv.bed
chr13	71821502	71821525	sgRNA1.NAG.mismatch.eq5.fw.bed
chr13	7194823	7194846	sgRNA3.CAN.mismatch.eq5.rv.bed
chr13	72074219	72074242	sgRNA3.CCN.mismatch.eq5.rv.bed
chr13	73108919	73108942	sgRNA1.NGG.mismatch.eq5.fw.bed
chr1	37419870	37419893	sgRNA3.CCN.mismatch.eq5.rv.bed
chr13	75573324	75573347	sgRNA1.NAG.mismatch.eq4.fw.bed
chr13	75573324	75573347	sgRNA1.NAG.mismatch.eq5.fw.bed
chr13	75573324	75573347	sgRNA1.NAG.mismatch.eq5.rv.bed
chr13	76388424	76388447	sgRNA1.NGG.mismatch.eq5.fw.bed
chr13	76388424	76388447	sgRNA1.NGG.mismatch.eq5.rv.bed
chr1	37640524	37640547	sgRNA1.NGG.mismatch.eq4.fw.bed
chr1	37640524	37640547	sgRNA1.NGG.mismatch.eq5.fw.bed
chr1	37640524	37640547	sgRNA1.NGG.mismatch.eq5.rv.bed
chr13	76420230	76420253	sgRNA3.CAN.mismatch.eq5.fw.bed
chr13	76420230	76420253	sgRNA3.CCN.mismatch.eq4.fw.bed
chr13	76420230	76420253	sgRNA3.CCN.mismatch.eq5.fw.bed
chr13	77424886	77424909	sgRNA1.NGG.mismatch.eq5.fw.bed
chr1	37809854	37809877	sgRNA3.CAN.mismatch.eq4.fw.bed
chr1	37809854	37809877	sgRNA3.CAN.mismatch.eq4.rv.bed
chr1	37809854	37809877	sgRNA3.CAN.mismatch.eq5.fw.bed
chr1	37809854	37809877	sgRNA3.CAN.mismatch.eq5.rv.bed
chr1	37809854	37809877	sgRNA3.CCN.mismatch.eq5.fw.bed
chr13	78183951	78183974	sgRNA3.CAN.mismatch.eq5.rv.bed
chr1	37934114	37934137	sgRNA3.CAN.mismatch.eq5.rv.bed
chr13	79476875	79476898	sgRNA1.NAG.mismatch.eq5.fw.bed
chr13	79618822	79618845	sgRNA3.CCN.mismatch.eq5.rv.bed
chr13	79733442	79733465	sgRNA3.CCN.mismatch.eq5.rv.bed
chr13	80604278	80604301	sgRNA1.NGG.mismatch.eq5.fw.bed
chr13	8068224	8068247	sgRNA1.NGG.mismatch.eq5.fw.bed
chr13	82372446	82372469	sgRNA3.CAN.mismatch.eq5.rv.bed
chr13	82575775	82575798	sgRNA1.NGG.mismatch.eq5.fw.bed
chr13	83195097	83195120	sgRNA3.CCN.mismatch.eq5.rv.bed
chr13	83581316	83581339	sgRNA3.CAN.mismatch.eq5.rv.bed
chr13	83650793	83650816	sgRNA1.NGG.mismatch.eq5.fw.bed
chr13	85285593	85285616	sgRNA3.CAN.mismatch.eq5.rv.bed
chr13	85675163	85675186	sgRNA3.CAN.mismatch.eq5.fw.bed
chr13	85675163	85675186	sgRNA3.CAN.mismatch.eq5.rv.bed
chr13	8632205	8632228	sgRNA1.NAG.mismatch.eq5.fw.bed
chr13	87005250	87005273	sgRNA1.NAG.mismatch.eq5.fw.bed
chr13	87508550	87508573	sgRNA1.NGG.mismatch.eq5.fw.bed
chr13	9105096	9105119	sgRNA1.NGG.mismatch.eq5.fw.bed
chr13	91139037	91139060	sgRNA3.CAN.mismatch.eq5.rv.bed
chr13	92147130	92147153	sgRNA3.CAN.mismatch.eq5.rv.bed
chr13	92781978	92782001	sgRNA3.CAN.mismatch.eq5.fw.bed
chr13	92781978	92782001	sgRNA3.CAN.mismatch.eq5.rv.bed
chr13	93369720	93369743	sgRNA1.NAG.mismatch.eq5.rv.bed
chr13	93369720	93369743	sgRNA1.NGG.mismatch.eq4.fw.bed
chr13	93369720	93369743	sgRNA1.NGG.mismatch.eq4.rv.bed
chr13	93369720	93369743	sgRNA1.NGG.mismatch.eq5.fw.bed
chr13	93369720	93369743	sgRNA1.NGG.mismatch.eq5.rv.bed
chr13	93505048	93505071	sgRNA3.CAN.mismatch.eq5.rv.bed
chr13	94222757	94222780	sgRNA3.CAN.mismatch.eq4.rv.bed
chr13	94222757	94222780	sgRNA3.CAN.mismatch.eq5.rv.bed
chr13	9474065	9474088	sgRNA1.NAG.mismatch.eq4.fw.bed
chr13	9474065	9474088	sgRNA1.NAG.mismatch.eq5.fw.bed
chr13	95104826	95104849	sgRNA1.NAG.mismatch.eq5.fw.bed
chr13	95104826	95104849	sgRNA1.NAG.mismatch.eq5.rv.bed
chr13	95780243	95780266	sgRNA1.NGG.mismatch.eq5.fw.bed
chr13	95828388	95828411	sgRNA1.NAG.mismatch.eq3.fw.bed
chr13	95828388	95828411	sgRNA1.NAG.mismatch.eq3.rv.bed
chr13	95828388	95828411	sgRNA1.NAG.mismatch.eq4.fw.bed
chr13	95828388	95828411	sgRNA1.NAG.mismatch.eq4.rv.bed
chr13	95828388	95828411	sgRNA1.NAG.mismatch.eq5.fw.bed
chr13	95828388	95828411	sgRNA1.NAG.mismatch.eq5.rv.bed
chr13	95828388	95828411	sgRNA1.NGG.mismatch.eq4.rv.bed
chr13	95828388	95828411	sgRNA1.NGG.mismatch.eq5.rv.bed
chr1	39616144	39616167	sgRNA3.CCN.mismatch.eq5.rv.bed
chr13	97062365	97062388	sgRNA3.CCN.mismatch.eq5.rv.bed
chr13	97300196	97300219	sgRNA3.CAN.mismatch.eq5.rv.bed
chr1	39754854	39754877	sgRNA3.CCN.mismatch.eq5.rv.bed
chr13	97882632	97882655	sgRNA1.NAG.mismatch.eq5.fw.bed
chr13	98427265	98427288	sgRNA1.NGG.mismatch.eq5.fw.bed
chr1	39878272	39878295	sgRNA3.CAN.mismatch.eq5.rv.bed
chr13	99800607	99800630	sgRNA3.CAN.mismatch.eq5.rv.bed
chr1	40146952	40146975	sgRNA1.NGG.mismatch.eq5.rv.bed
chr1	4062827	4062850	sgRNA3.CAN.mismatch.eq5.rv.bed
chr1	40796389	40796412	sgRNA3.CCN.mismatch.eq5.rv.bed
chr14	10014246	10014269	sgRNA3.CAN.mismatch.eq5.rv.bed
chr14	101199700	101199723	sgRNA1.NAG.mismatch.eq5.rv.bed
chr14	102009171	102009194	sgRNA1.NGG.mismatch.eq5.fw.bed
chr14	102341061	102341084	sgRNA1.NAG.mismatch.eq4.fw.bed
chr14	102341061	102341084	sgRNA1.NAG.mismatch.eq5.fw.bed
chr14	102341061	102341084	sgRNA1.NAG.mismatch.eq5.rv.bed
chr14	102464265	102464288	sgRNA1.NAG.mismatch.eq5.fw.bed
chr14	102606472	102606495	sgRNA1.NAG.mismatch.eq5.fw.bed
chr14	103097444	103097467	sgRNA1.NGG.mismatch.eq5.fw.bed
chr14	103416087	103416110	sgRNA3.CAN.mismatch.eq5.fw.bed
chr14	103416087	103416110	sgRNA3.CAN.mismatch.eq5.rv.bed
chr14	104294035	104294058	sgRNA3.CCN.mismatch.eq5.rv.bed
chr14	104561495	104561518	sgRNA1.NAG.mismatch.eq5.fw.bed
chr14	104561495	104561518	sgRNA1.NAG.mismatch.eq5.rv.bed
chr14	104684164	104684187	sgRNA3.CAN.mismatch.eq5.rv.bed
chr14	105217363	105217386	sgRNA3.CAN.mismatch.eq5.rv.bed
chr14	105483286	105483309	sgRNA1.NAG.mismatch.eq5.fw.bed
chr14	10661363	10661386	sgRNA1.NAG.mismatch.eq5.fw.bed
chr14	107567433	107567456	sgRNA1.NAG.mismatch.eq5.fw.bed
chr14	107681591	107681614	sgRNA3.CAN.mismatch.eq4.rv.bed
chr14	107681591	107681614	sgRNA3.CAN.mismatch.eq5.fw.bed
chr14	107681591	107681614	sgRNA3.CAN.mismatch.eq5.rv.bed
chr14	107812024	107812047	sgRNA3.CAN.mismatch.eq5.rv.bed
chr14	107999003	107999026	sgRNA1.NGG.mismatch.eq5.fw.bed
chr14	108535207	108535230	sgRNA3.CAN.mismatch.eq5.rv.bed
chr14	108719943	108719966	sgRNA1.NAG.mismatch.eq5.rv.bed
chr14	108825105	108825128	sgRNA3.CAN.mismatch.eq5.fw.bed
chr14	108825105	108825128	sgRNA3.CAN.mismatch.eq5.rv.bed
chr14	110999151	110999174	sgRNA1.NGG.mismatch.eq5.fw.bed
chr14	110999151	110999174	sgRNA1.NGG.mismatch.eq5.rv.bed
chr14	111337023	111337046	sgRNA1.NAG.mismatch.eq4.fw.bed
chr14	111337023	111337046	sgRNA1.NAG.mismatch.eq5.fw.bed
chr14	11134996	11135019	sgRNA3.CCN.mismatch.eq5.rv.bed
chr14	111794707	111794730	sgRNA3.CCN.mismatch.eq5.rv.bed
chr14	112667240	112667263	sgRNA1.NGG.mismatch.eq5.fw.bed
chr14	112667240	112667263	sgRNA1.NGG.mismatch.eq5.rv.bed
chr14	112961573	112961596	sgRNA3.CCN.mismatch.eq5.rv.bed
chr14	113759863	113759886	sgRNA1.NGG.mismatch.eq5.fw.bed
chr14	114217435	114217458	sgRNA1.NAG.mismatch.eq5.fw.bed
chr14	117363600	117363623	sgRNA3.CAN.mismatch.eq5.rv.bed
chr14	117458624	117458647	sgRNA3.CAN.mismatch.eq5.rv.bed
chr14	12045730	12045753	sgRNA1.NAG.mismatch.eq5.fw.bed
chr14	122556685	122556708	sgRNA3.CAN.mismatch.eq5.fw.bed
chr14	122556685	122556708	sgRNA3.CAN.mismatch.eq5.rv.bed
chr14	123193	123216	sgRNA3.CAN.mismatch.eq5.fw.bed
chr14	123193	123216	sgRNA3.CAN.mismatch.eq5.rv.bed
chr14	12357598	12357621	sgRNA1.NGG.mismatch.eq5.fw.bed
chr14	123844274	123844297	sgRNA1.NGG.mismatch.eq5.fw.bed
chr14	123844274	123844297	sgRNA1.NGG.mismatch.eq5.rv.bed
chr14	124555292	124555315	sgRNA1.NGG.mismatch.eq5.fw.bed
chr14	126557004	126557027	sgRNA1.NAG.mismatch.eq5.fw.bed
chr14	126557004	126557027	sgRNA1.NAG.mismatch.eq5.rv.bed
chr14	127050860	127050883	sgRNA1.NAG.mismatch.eq5.fw.bed
chr14	127856187	127856210	sgRNA1.NAG.mismatch.eq5.fw.bed
chr14	13185870	13185893	sgRNA3.CCN.mismatch.eq5.rv.bed
chr1	41328533	41328556	sgRNA3.CAN.mismatch.eq5.rv.bed
chr14	13901303	13901326	sgRNA1.NGG.mismatch.eq5.fw.bed
chr14	1447935	1447958	sgRNA1.NGG.mismatch.eq5.fw.bed
chr14	14689903	14689926	sgRNA3.CCN.mismatch.eq5.rv.bed
chr14	15555004	15555027	sgRNA3.CAN.mismatch.eq5.fw.bed
chr14	15555004	15555027	sgRNA3.CCN.mismatch.eq5.fw.bed
chr14	15599145	15599168	sgRNA3.CAN.mismatch.eq5.rv.bed
chr14	15805601	15805624	sgRNA1.NGG.mismatch.eq5.fw.bed
chr14	18047627	18047650	sgRNA3.CAN.mismatch.eq5.rv.bed
chr14	18148554	18148577	sgRNA3.CAN.mismatch.eq5.rv.bed
chr14	18402326	18402349	sgRNA1.NAG.mismatch.eq5.fw.bed
chr14	19021917	19021940	sgRNA3.CCN.mismatch.eq5.rv.bed
chr14	19756842	19756865	sgRNA1.NAG.mismatch.eq5.fw.bed
chr14	20505318	20505341	sgRNA1.NGG.mismatch.eq5.fw.bed
chr14	20846158	20846181	sgRNA3.CCN.mismatch.eq5.rv.bed
chr14	21291424	21291447	sgRNA1.NAG.mismatch.eq5.fw.bed
chr14	21291424	21291447	sgRNA1.NAG.mismatch.eq5.rv.bed
chr14	21928890	21928913	sgRNA3.CAN.mismatch.eq5.rv.bed
chr14	22157780	22157803	sgRNA1.NAG.mismatch.eq5.fw.bed
chr14	22391946	22391969	sgRNA3.CAN.mismatch.eq5.fw.bed
chr14	22391946	22391969	sgRNA3.CAN.mismatch.eq5.rv.bed
chr14	22687038	22687061	sgRNA3.CAN.mismatch.eq5.rv.bed
chr14	23177909	23177932	sgRNA3.CCN.mismatch.eq5.rv.bed
chr14	23447187	23447210	sgRNA1.NGG.mismatch.eq5.fw.bed
chr14	249739	249762	sgRNA1.NGG.mismatch.eq5.fw.bed
chr14	25172299	25172322	sgRNA1.NGG.mismatch.eq5.fw.bed
chr1	4252716	4252739	sgRNA1.NAG.mismatch.eq4.fw.bed
chr1	4252716	4252739	sgRNA1.NAG.mismatch.eq4.rv.bed
chr1	4252716	4252739	sgRNA1.NAG.mismatch.eq5.fw.bed
chr1	4252716	4252739	sgRNA1.NAG.mismatch.eq5.rv.bed
chr1	4252716	4252739	sgRNA1.NGG.mismatch.eq5.rv.bed
chr14	2562749	2562772	sgRNA1.NAG.mismatch.eq5.fw.bed
chr14	2562749	2562772	sgRNA1.NAG.mismatch.eq5.rv.bed
chr14	26010211	26010234	sgRNA3.CAN.mismatch.eq5.rv.bed
chr1	42736007	42736030	sgRNA1.NGG.mismatch.eq5.rv.bed
chr14	28272788	28272811	sgRNA1.NAG.mismatch.eq5.fw.bed
chr1	42862894	42862917	sgRNA3.CAN.mismatch.eq5.rv.bed
chr14	28743440	28743463	sgRNA1.NAG.mismatch.eq5.fw.bed
chr14	28773570	28773593	sgRNA1.NGG.mismatch.eq5.fw.bed
chr14	28773570	28773593	sgRNA1.NGG.mismatch.eq5.rv.bed
chr14	28873921	28873944	sgRNA1.NAG.mismatch.eq5.fw.bed
chr14	28999339	28999362	sgRNA1.NAG.mismatch.eq5.fw.bed
chr14	30319853	30319876	sgRNA3.CCN.mismatch.eq5.rv.bed
chr14	30506711	30506734	sgRNA3.CAN.mismatch.eq5.rv.bed
chr14	31079147	31079170	sgRNA3.CCN.mismatch.eq5.rv.bed
chr14	31547729	31547752	sgRNA1.NGG.mismatch.eq5.fw.bed
chr14	32008405	32008428	sgRNA1.NAG.mismatch.eq4.fw.bed
chr14	32008405	32008428	sgRNA1.NAG.mismatch.eq5.fw.bed
chr14	32008405	32008428	sgRNA1.NAG.mismatch.eq5.rv.bed
chr14	32330540	32330563	sgRNA3.CCN.mismatch.eq5.fw.bed
chr14	32410110	32410133	sgRNA3.CCN.mismatch.eq5.rv.bed
chr1	4336617	4336640	sgRNA1.NAG.mismatch.eq5.fw.bed
chr14	33666056	33666079	sgRNA1.NGG.mismatch.eq5.fw.bed
chr14	33818646	33818669	sgRNA3.CAN.mismatch.eq5.rv.bed
chr14	34840656	34840679	sgRNA1.NGG.mismatch.eq5.fw.bed
chr14	34840656	34840679	sgRNA1.NGG.mismatch.eq5.rv.bed
chr14	35086176	35086199	sgRNA3.CCN.mismatch.eq5.rv.bed
chr14	35718748	35718771	sgRNA3.CAN.mismatch.eq5.rv.bed
chr14	36186532	36186555	sgRNA1.NAG.mismatch.eq5.fw.bed
chr14	36657456	36657479	sgRNA3.CAN.mismatch.eq5.rv.bed
chr14	37854956	37854979	sgRNA3.CAN.mismatch.eq5.rv.bed
chr1	43818120	43818143	sgRNA1.NAG.mismatch.eq5.fw.bed
chr14	38227376	38227399	sgRNA1.NGG.mismatch.eq5.fw.bed
chr14	39008176	39008199	sgRNA1.NAG.mismatch.eq5.rv.bed
chr14	39008176	39008199	sgRNA1.NGG.mismatch.eq5.rv.bed
chr14	40169252	40169275	sgRNA3.CAN.mismatch.eq5.rv.bed
chr14	40575471	40575494	sgRNA1.NGG.mismatch.eq5.fw.bed
chr14	4185412	4185435	sgRNA3.CCN.mismatch.eq5.rv.bed
chr14	42131228	42131251	sgRNA3.CAN.mismatch.eq5.rv.bed
chr14	43135263	43135286	sgRNA3.CAN.mismatch.eq5.fw.bed
chr14	43135263	43135286	sgRNA3.CCN.mismatch.eq5.fw.bed
chr14	43340921	43340944	sgRNA1.NAG.mismatch.eq5.fw.bed
chr14	43358528	43358551	sgRNA1.NAG.mismatch.eq5.fw.bed
chr14	43475044	43475067	sgRNA1.NAG.mismatch.eq5.fw.bed
chr14	44071832	44071855	sgRNA3.CAN.mismatch.eq4.rv.bed
chr14	44071832	44071855	sgRNA3.CAN.mismatch.eq5.fw.bed
chr14	44071832	44071855	sgRNA3.CAN.mismatch.eq5.rv.bed
chr14	44193820	44193843	sgRNA1.NGG.mismatch.eq4.fw.bed
chr14	44193820	44193843	sgRNA1.NGG.mismatch.eq5.fw.bed
chr14	44193820	44193843	sgRNA1.NGG.mismatch.eq5.rv.bed
chr14	44524585	44524608	sgRNA1.NAG.mismatch.eq5.fw.bed
chr14	44645249	44645272	sgRNA3.CAN.mismatch.eq4.fw.bed
chr14	44645249	44645272	sgRNA3.CAN.mismatch.eq4.rv.bed
chr14	44645249	44645272	sgRNA3.CAN.mismatch.eq5.fw.bed
chr14	44645249	44645272	sgRNA3.CAN.mismatch.eq5.rv.bed
chr14	44645249	44645272	sgRNA3.CCN.mismatch.eq5.fw.bed
chr14	44685230	44685253	sgRNA1.NGG.mismatch.eq5.fw.bed
chr14	44699631	44699654	sgRNA1.NAG.mismatch.eq5.fw.bed
chr14	44699631	44699654	sgRNA1.NAG.mismatch.eq5.rv.bed
chr14	45800575	45800598	sgRNA3.CCN.mismatch.eq5.rv.bed
chr14	46931019	46931042	sgRNA1.NGG.mismatch.eq4.fw.bed
chr14	46931019	46931042	sgRNA1.NGG.mismatch.eq5.fw.bed
chr14	48017508	48017531	sgRNA1.NAG.mismatch.eq5.fw.bed
chr14	48017508	48017531	sgRNA1.NAG.mismatch.eq5.rv.bed
chr14	49013266	49013289	sgRNA3.CAN.mismatch.eq5.rv.bed
chr14	49457129	49457152	sgRNA1.NAG.mismatch.eq5.rv.bed
chr14	49714726	49714749	sgRNA1.NGG.mismatch.eq5.fw.bed
chr14	49714726	49714749	sgRNA1.NGG.mismatch.eq5.rv.bed
chr14	50921638	50921661	sgRNA1.NGG.mismatch.eq5.fw.bed
chr14	51457709	51457732	sgRNA3.CAN.mismatch.eq5.fw.bed
chr14	51457709	51457732	sgRNA3.CAN.mismatch.eq5.rv.bed
chr14	52401565	52401588	sgRNA3.CAN.mismatch.eq5.rv.bed
chr14	53025795	53025818	sgRNA1.NGG.mismatch.eq5.fw.bed
chr14	53042539	53042562	sgRNA3.CAN.mismatch.eq5.rv.bed
chr14	53211859	53211882	sgRNA3.CCN.mismatch.eq5.rv.bed
chr14	54562741	54562764	sgRNA1.NAG.mismatch.eq4.fw.bed
chr14	54562741	54562764	sgRNA1.NAG.mismatch.eq5.fw.bed
chr14	54792188	54792211	sgRNA3.CAN.mismatch.eq5.fw.bed
chr14	54792188	54792211	sgRNA3.CCN.mismatch.eq5.fw.bed
chr14	55052183	55052206	sgRNA1.NGG.mismatch.eq5.fw.bed
chr14	55417218	55417241	sgRNA1.NGG.mismatch.eq5.fw.bed
chr14	55417218	55417241	sgRNA1.NGG.mismatch.eq5.rv.bed
chr14	58497715	58497738	sgRNA1.NAG.mismatch.eq5.rv.bed
chr14	58497715	58497738	sgRNA1.NGG.mismatch.eq3.fw.bed
chr14	58497715	58497738	sgRNA1.NGG.mismatch.eq4.fw.bed
chr14	58497715	58497738	sgRNA1.NGG.mismatch.eq4.rv.bed
chr14	58497715	58497738	sgRNA1.NGG.mismatch.eq5.fw.bed
chr14	58497715	58497738	sgRNA1.NGG.mismatch.eq5.rv.bed
chr14	58883450	58883473	sgRNA1.NAG.mismatch.eq5.fw.bed
chr14	59002043	59002066	sgRNA3.CCN.mismatch.eq5.rv.bed
chr14	5910798	5910821	sgRNA3.CAN.mismatch.eq5.rv.bed
chr14	61381375	61381398	sgRNA1.NGG.mismatch.eq5.fw.bed
chr14	6172863	6172886	sgRNA3.CCN.mismatch.eq5.rv.bed
chr1	46268666	46268689	sgRNA3.CAN.mismatch.eq5.rv.bed
chr1	46452002	46452025	sgRNA1.NGG.mismatch.eq5.fw.bed
chr1	46452002	46452025	sgRNA1.NGG.mismatch.eq5.rv.bed
chr14	65815591	65815614	sgRNA3.CAN.mismatch.eq5.rv.bed
chr14	66196401	66196424	sgRNA1.NAG.mismatch.eq5.rv.bed
chr14	66196401	66196424	sgRNA1.NGG.mismatch.eq5.rv.bed
chr14	66712455	66712478	sgRNA1.NGG.mismatch.eq5.fw.bed
chr1	46719076	46719099	sgRNA1.NAG.mismatch.eq5.fw.bed
chr14	675274	675297	sgRNA1.NGG.mismatch.eq5.fw.bed
chr14	68604601	68604624	sgRNA1.NAG.mismatch.eq5.fw.bed
chr14	68604601	68604624	sgRNA1.NAG.mismatch.eq5.rv.bed
chr14	6866795	6866818	sgRNA3.CAN.mismatch.eq4.rv.bed
chr14	6866795	6866818	sgRNA3.CAN.mismatch.eq5.rv.bed
chr14	70109969	70109992	sgRNA3.CAN.mismatch.eq5.rv.bed
chr14	70217325	70217348	sgRNA3.CCN.mismatch.eq5.fw.bed
chr14	70217325	70217348	sgRNA3.CCN.mismatch.eq5.rv.bed
chr14	70411243	70411266	sgRNA1.NGG.mismatch.eq5.rv.bed
chr1	47122320	47122343	sgRNA1.NGG.mismatch.eq4.fw.bed
chr1	47122320	47122343	sgRNA1.NGG.mismatch.eq5.fw.bed
chr1	47122320	47122343	sgRNA1.NGG.mismatch.eq5.rv.bed
chr14	71554690	71554713	sgRNA1.NAG.mismatch.eq5.fw.bed
chr14	72529418	72529441	sgRNA1.NGG.mismatch.eq5.rv.bed
chr14	72624881	72624904	sgRNA1.NGG.mismatch.eq5.fw.bed
chr1	47325378	47325401	sgRNA1.NAG.mismatch.eq5.rv.bed
chr1	47325378	47325401	sgRNA1.NGG.mismatch.eq4.fw.bed
chr1	47325378	47325401	sgRNA1.NGG.mismatch.eq4.rv.bed
chr1	47325378	47325401	sgRNA1.NGG.mismatch.eq5.fw.bed
chr1	47325378	47325401	sgRNA1.NGG.mismatch.eq5.rv.bed
chr14	73323281	73323304	sgRNA3.CAN.mismatch.eq3.rv.bed
chr14	73323281	73323304	sgRNA3.CAN.mismatch.eq4.rv.bed
chr14	73323281	73323304	sgRNA3.CAN.mismatch.eq5.rv.bed
chr14	7402760	7402783	sgRNA1.NAG.mismatch.eq5.fw.bed
chr14	74340923	74340946	sgRNA3.CAN.mismatch.eq5.rv.bed
chr14	74426694	74426717	sgRNA1.NAG.mismatch.eq5.fw.bed
chr14	74676155	74676178	sgRNA1.NAG.mismatch.eq5.fw.bed
chr14	74872480	74872503	sgRNA3.CAN.mismatch.eq5.rv.bed
chr14	75244931	75244954	sgRNA1.NAG.mismatch.eq5.fw.bed
chr14	76177334	76177357	sgRNA3.CAN.mismatch.eq5.rv.bed
chr14	78266678	78266701	sgRNA1.NGG.mismatch.eq5.fw.bed
chr14	78323856	78323879	sgRNA1.NGG.mismatch.eq5.fw.bed
chr14	79017155	79017178	sgRNA1.NAG.mismatch.eq5.fw.bed
chr14	79017155	79017178	sgRNA1.NAG.mismatch.eq5.rv.bed
chr14	80274502	80274525	sgRNA3.CAN.mismatch.eq5.rv.bed
chr14	80326390	80326413	sgRNA1.NGG.mismatch.eq5.fw.bed
chr14	8097562	8097585	sgRNA1.NGG.mismatch.eq5.fw.bed
chr14	8128651	8128674	sgRNA1.NGG.mismatch.eq5.fw.bed
chr14	81783516	81783539	sgRNA3.CAN.mismatch.eq5.rv.bed
chr14	82016073	82016096	sgRNA1.NGG.mismatch.eq5.rv.bed
chr14	82789428	82789451	sgRNA1.NGG.mismatch.eq5.fw.bed
chr1	48318243	48318266	sgRNA1.NAG.mismatch.eq5.rv.bed
chr1	48318243	48318266	sgRNA1.NGG.mismatch.eq4.fw.bed
chr1	48318243	48318266	sgRNA1.NGG.mismatch.eq4.rv.bed
chr1	48318243	48318266	sgRNA1.NGG.mismatch.eq5.fw.bed
chr1	48318243	48318266	sgRNA1.NGG.mismatch.eq5.rv.bed
chr14	83385572	83385595	sgRNA1.NAG.mismatch.eq4.fw.bed
chr14	83385572	83385595	sgRNA1.NAG.mismatch.eq5.fw.bed
chr14	83385572	83385595	sgRNA1.NAG.mismatch.eq5.rv.bed
chr14	83552568	83552591	sgRNA3.CAN.mismatch.eq5.rv.bed
chr14	83825336	83825359	sgRNA1.NAG.mismatch.eq5.fw.bed
chr14	83921372	83921395	sgRNA3.CAN.mismatch.eq5.rv.bed
chr14	84775116	84775139	sgRNA3.CCN.mismatch.eq5.fw.bed
chr14	84775116	84775139	sgRNA3.CCN.mismatch.eq5.rv.bed
chr14	84928119	84928142	sgRNA1.NAG.mismatch.eq5.fw.bed
chr14	84928119	84928142	sgRNA1.NAG.mismatch.eq5.rv.bed
chr1	48663895	48663918	sgRNA1.NAG.mismatch.eq5.fw.bed
chr1	4882043	4882066	sgRNA3.CAN.mismatch.eq5.fw.bed
chr14	88307843	88307866	sgRNA3.CAN.mismatch.eq5.rv.bed
chr14	91073333	91073356	sgRNA1.NGG.mismatch.eq5.rv.bed
chr14	91622961	91622984	sgRNA3.CAN.mismatch.eq5.fw.bed
chr14	91622961	91622984	sgRNA3.CAN.mismatch.eq5.rv.bed
chr14	91808080	91808103	sgRNA3.CAN.mismatch.eq5.rv.bed
chr14	92026322	92026345	sgRNA1.NAG.mismatch.eq5.fw.bed
chr1	49256510	49256533	sgRNA1.NAG.mismatch.eq5.fw.bed
chr14	92709303	92709326	sgRNA3.CAN.mismatch.eq5.rv.bed
chr14	92877514	92877537	sgRNA3.CAN.mismatch.eq5.fw.bed
chr14	92918670	92918693	sgRNA1.NGG.mismatch.eq5.fw.bed
chr14	92918670	92918693	sgRNA1.NGG.mismatch.eq5.rv.bed
chr14	93280553	93280576	sgRNA1.NGG.mismatch.eq5.fw.bed
chr14	93283229	93283252	sgRNA1.NAG.mismatch.eq4.fw.bed
chr14	93283229	93283252	sgRNA1.NAG.mismatch.eq5.fw.bed
chr14	93283229	93283252	sgRNA1.NAG.mismatch.eq5.rv.bed
chr1	4941195	4941218	sgRNA3.CCN.mismatch.eq5.rv.bed
chr14	95797623	95797646	sgRNA1.NGG.mismatch.eq5.fw.bed
chr1	49639180	49639203	sgRNA3.CAN.mismatch.eq5.rv.bed
chr14	96626942	96626965	sgRNA1.NAG.mismatch.eq5.fw.bed
chr14	96834535	96834558	sgRNA1.NAG.mismatch.eq5.fw.bed
chr14	99217907	99217930	sgRNA3.CAN.mismatch.eq5.rv.bed
chr14	99368123	99368146	sgRNA1.NGG.mismatch.eq5.fw.bed
chr14	99389205	99389228	sgRNA1.NAG.mismatch.eq5.fw.bed
chr14	99989510	99989533	sgRNA1.NAG.mismatch.eq5.fw.bed
chr14	99989510	99989533	sgRNA1.NAG.mismatch.eq5.rv.bed
chr1	50259577	50259600	sgRNA3.CAN.mismatch.eq5.rv.bed
chr15	100152941	100152964	sgRNA1.NAG.mismatch.eq5.fw.bed
chr15	100152941	100152964	sgRNA1.NAG.mismatch.eq5.rv.bed
chr15	101593544	101593567	sgRNA1.NGG.mismatch.eq5.fw.bed
chr15	101754124	101754147	sgRNA1.NAG.mismatch.eq5.fw.bed
chr15	103314788	103314811	sgRNA1.NAG.mismatch.eq5.fw.bed
chr15	103824729	103824752	sgRNA1.NAG.mismatch.eq5.fw.bed
chr15	103824729	103824752	sgRNA1.NAG.mismatch.eq5.rv.bed
chr15	104183967	104183990	sgRNA1.NAG.mismatch.eq5.fw.bed
chr15	104402753	104402776	sgRNA3.CCN.mismatch.eq5.rv.bed
chr15	104479308	104479331	sgRNA1.NGG.mismatch.eq5.fw.bed
chr15	104839787	104839810	sgRNA1.NAG.mismatch.eq5.fw.bed
chr15	104839787	104839810	sgRNA1.NAG.mismatch.eq5.rv.bed
chr15	105054481	105054504	sgRNA3.CAN.mismatch.eq5.rv.bed
chr15	105163284	105163307	sgRNA1.NAG.mismatch.eq5.fw.bed
chr15	105878985	105879008	sgRNA1.NAG.mismatch.eq5.fw.bed
chr15	105878985	105879008	sgRNA1.NAG.mismatch.eq5.rv.bed
chr15	106454210	106454233	sgRNA1.NAG.mismatch.eq5.fw.bed
chr15	106454210	106454233	sgRNA1.NAG.mismatch.eq5.rv.bed
chr15	1073622	1073645	sgRNA1.NGG.mismatch.eq5.fw.bed
chr15	1073622	1073645	sgRNA1.NGG.mismatch.eq5.rv.bed
chr15	108575319	108575342	sgRNA3.CAN.mismatch.eq5.rv.bed
chr15	108592336	108592359	sgRNA1.NGG.mismatch.eq5.fw.bed
chr15	108592336	108592359	sgRNA1.NGG.mismatch.eq5.rv.bed
chr15	108632146	108632169	sgRNA1.NAG.mismatch.eq5.fw.bed
chr15	109464157	109464180	sgRNA3.CAN.mismatch.eq5.rv.bed
chr15	110425241	110425264	sgRNA3.CAN.mismatch.eq5.rv.bed
chr15	116889	116912	sgRNA1.NAG.mismatch.eq5.fw.bed
chr15	116889	116912	sgRNA1.NAG.mismatch.eq5.rv.bed
chr15	1178690	1178713	sgRNA3.CCN.mismatch.eq5.fw.bed
chr15	1178690	1178713	sgRNA3.CCN.mismatch.eq5.rv.bed
chr15	12865019	12865042	sgRNA1.NAG.mismatch.eq5.fw.bed
chr15	12904503	12904526	sgRNA3.CAN.mismatch.eq5.rv.bed
chr15	13286383	13286406	sgRNA1.NAG.mismatch.eq5.fw.bed
chr15	14556587	14556610	sgRNA1.NGG.mismatch.eq5.fw.bed
chr15	1486104	1486127	sgRNA1.NGG.mismatch.eq5.fw.bed
chr1	51530208	51530231	sgRNA1.NGG.mismatch.eq5.fw.bed
chr1	51530208	51530231	sgRNA1.NGG.mismatch.eq5.rv.bed
chr15	16021918	16021941	sgRNA3.CAN.mismatch.eq5.rv.bed
chr15	18461225	18461248	sgRNA1.NGG.mismatch.eq5.fw.bed
chr15	195916	195939	sgRNA1.NAG.mismatch.eq5.fw.bed
chr15	195916	195939	sgRNA1.NAG.mismatch.eq5.rv.bed
chr1	52010482	52010505	sgRNA1.NAG.mismatch.eq5.fw.bed
chr1	52010482	52010505	sgRNA1.NAG.mismatch.eq5.rv.bed
chr1	52011567	52011590	sgRNA1.NAG.mismatch.eq5.fw.bed
chr1	52011567	52011590	sgRNA1.NAG.mismatch.eq5.rv.bed
chr15	21219855	21219878	sgRNA1.NAG.mismatch.eq5.fw.bed
chr15	22123267	22123290	sgRNA1.NAG.mismatch.eq5.fw.bed
chr15	22164971	22164994	sgRNA1.NAG.mismatch.eq4.rv.bed
chr15	22164971	22164994	sgRNA1.NAG.mismatch.eq5.rv.bed
chr15	22164971	22164994	sgRNA1.NGG.mismatch.eq5.rv.bed
chr15	22381598	22381621	sgRNA3.CAN.mismatch.eq5.rv.bed
chr15	22798835	22798858	sgRNA1.NAG.mismatch.eq5.fw.bed
chr15	23245580	23245603	sgRNA3.CCN.mismatch.eq5.rv.bed
chr15	23521680	23521703	sgRNA3.CAN.mismatch.eq5.rv.bed
chr15	23563487	23563510	sgRNA1.NAG.mismatch.eq4.fw.bed
chr15	23563487	23563510	sgRNA1.NAG.mismatch.eq5.fw.bed
chr15	23700926	23700949	sgRNA3.CAN.mismatch.eq5.rv.bed
chr15	2378645	2378668	sgRNA3.CCN.mismatch.eq5.fw.bed
chr15	2378645	2378668	sgRNA3.CCN.mismatch.eq5.rv.bed
chr15	23892312	23892335	sgRNA3.CCN.mismatch.eq5.rv.bed
chr15	25421970	25421993	sgRNA3.CAN.mismatch.eq5.rv.bed
chr15	2559210	2559233	sgRNA3.CCN.mismatch.eq5.rv.bed
chr15	25760007	25760030	sgRNA1.NAG.mismatch.eq5.fw.bed
chr1	52628094	52628117	sgRNA3.CCN.mismatch.eq5.rv.bed
chr15	26941866	26941889	sgRNA3.CAN.mismatch.eq5.rv.bed
chr15	27127022	27127045	sgRNA3.CCN.mismatch.eq5.rv.bed
chr15	2753752	2753775	sgRNA3.CCN.mismatch.eq5.fw.bed
chr15	2753752	2753775	sgRNA3.CCN.mismatch.eq5.rv.bed
chr15	28020761	28020784	sgRNA1.NAG.mismatch.eq4.fw.bed
chr15	28020761	28020784	sgRNA1.NAG.mismatch.eq5.fw.bed
chr15	28333391	28333414	sgRNA1.NGG.mismatch.eq5.fw.bed
chr15	28333391	28333414	sgRNA1.NGG.mismatch.eq5.rv.bed
chr15	2844070	2844093	sgRNA3.CCN.mismatch.eq4.rv.bed
chr15	2844070	2844093	sgRNA3.CCN.mismatch.eq5.fw.bed
chr15	2844070	2844093	sgRNA3.CCN.mismatch.eq5.rv.bed
chr15	28772309	28772332	sgRNA3.CAN.mismatch.eq5.rv.bed
chr15	28838337	28838360	sgRNA1.NAG.mismatch.eq4.fw.bed
chr15	28838337	28838360	sgRNA1.NAG.mismatch.eq5.fw.bed
chr15	29772728	29772751	sgRNA3.CCN.mismatch.eq5.rv.bed
chr15	31233150	31233173	sgRNA1.NGG.mismatch.eq5.fw.bed
chr15	32910013	32910036	sgRNA1.NAG.mismatch.eq5.fw.bed
chr15	33635222	33635245	sgRNA1.NAG.mismatch.eq5.fw.bed
chr15	33684004	33684027	sgRNA1.NGG.mismatch.eq5.fw.bed
chr15	34337979	34338002	sgRNA3.CAN.mismatch.eq4.rv.bed
chr15	34337979	34338002	sgRNA3.CAN.mismatch.eq5.rv.bed
chr15	34448404	34448427	sgRNA3.CAN.mismatch.eq5.fw.bed
chr15	34448404	34448427	sgRNA3.CCN.mismatch.eq5.fw.bed
chr15	3472148	3472171	sgRNA3.CCN.mismatch.eq5.rv.bed
chr15	3621703	3621726	sgRNA1.NGG.mismatch.eq5.fw.bed
chr15	3621703	3621726	sgRNA1.NGG.mismatch.eq5.rv.bed
chr15	37566220	37566243	sgRNA1.NAG.mismatch.eq5.fw.bed
chr15	38270929	38270952	sgRNA3.CAN.mismatch.eq5.fw.bed
chr15	38270929	38270952	sgRNA3.CAN.mismatch.eq5.rv.bed
chr15	38351995	38352018	sgRNA1.NGG.mismatch.eq5.fw.bed
chr15	38422210	38422233	sgRNA3.CAN.mismatch.eq5.rv.bed
chr15	38720293	38720316	sgRNA3.CCN.mismatch.eq5.rv.bed
chr15	39336244	39336267	sgRNA1.NAG.mismatch.eq5.fw.bed
chr15	39336244	39336267	sgRNA1.NAG.mismatch.eq5.rv.bed
chr15	3939763	3939786	sgRNA1.NGG.mismatch.eq4.fw.bed
chr15	3939763	3939786	sgRNA1.NGG.mismatch.eq5.fw.bed
chr15	40044169	40044192	sgRNA1.NAG.mismatch.eq5.fw.bed
chr1	54046201	54046224	sgRNA1.NAG.mismatch.eq5.fw.bed
chr1	54046201	54046224	sgRNA1.NAG.mismatch.eq5.rv.bed
chr15	40709218	40709241	sgRNA1.NAG.mismatch.eq5.fw.bed
chr1	54073293	54073316	sgRNA3.CAN.mismatch.eq4.rv.bed
chr1	54073293	54073316	sgRNA3.CAN.mismatch.eq5.fw.bed
chr1	54073293	54073316	sgRNA3.CAN.mismatch.eq5.rv.bed
chr15	41260547	41260570	sgRNA1.NGG.mismatch.eq5.fw.bed
chr1	54249972	54249995	sgRNA1.NAG.mismatch.eq5.fw.bed
chr15	42880793	42880816	sgRNA1.NGG.mismatch.eq5.rv.bed
chr15	43428997	43429020	sgRNA1.NGG.mismatch.eq5.fw.bed
chr15	43808334	43808357	sgRNA1.NAG.mismatch.eq5.rv.bed
chr15	43808334	43808357	sgRNA1.NGG.mismatch.eq4.fw.bed
chr15	43808334	43808357	sgRNA1.NGG.mismatch.eq4.rv.bed
chr15	43808334	43808357	sgRNA1.NGG.mismatch.eq5.fw.bed
chr15	43808334	43808357	sgRNA1.NGG.mismatch.eq5.rv.bed
chr15	45893418	45893441	sgRNA3.CAN.mismatch.eq5.fw.bed
chr15	45893418	45893441	sgRNA3.CCN.mismatch.eq4.fw.bed
chr15	45893418	45893441	sgRNA3.CCN.mismatch.eq4.rv.bed
chr15	45893418	45893441	sgRNA3.CCN.mismatch.eq5.fw.bed
chr15	45893418	45893441	sgRNA3.CCN.mismatch.eq5.rv.bed
chr15	46554670	46554693	sgRNA3.CCN.mismatch.eq5.rv.bed
chr15	46617141	46617164	sgRNA3.CAN.mismatch.eq5.fw.bed
chr15	46617141	46617164	sgRNA3.CAN.mismatch.eq5.rv.bed
chr15	4673464	4673487	sgRNA1.NAG.mismatch.eq5.fw.bed
chr15	47802700	47802723	sgRNA3.CAN.mismatch.eq5.fw.bed
chr15	47990399	47990422	sgRNA3.CAN.mismatch.eq5.fw.bed
chr15	47990399	47990422	sgRNA3.CCN.mismatch.eq5.fw.bed
chr1	54892675	54892698	sgRNA1.NGG.mismatch.eq5.rv.bed
chr15	4909043	4909066	sgRNA3.CCN.mismatch.eq5.rv.bed
chr15	49283466	49283489	sgRNA1.NAG.mismatch.eq4.fw.bed
chr15	49283466	49283489	sgRNA1.NAG.mismatch.eq4.rv.bed
chr15	49283466	49283489	sgRNA1.NAG.mismatch.eq5.fw.bed
chr15	49283466	49283489	sgRNA1.NAG.mismatch.eq5.rv.bed
chr15	49283466	49283489	sgRNA1.NGG.mismatch.eq5.rv.bed
chr15	50424487	50424510	sgRNA1.NAG.mismatch.eq5.fw.bed
chr15	50827995	50828018	sgRNA1.NGG.mismatch.eq5.fw.bed
chr15	51022031	51022054	sgRNA1.NGG.mismatch.eq5.fw.bed
chr15	51093382	51093405	sgRNA3.CAN.mismatch.eq4.rv.bed
chr15	51093382	51093405	sgRNA3.CAN.mismatch.eq5.fw.bed
chr15	51093382	51093405	sgRNA3.CAN.mismatch.eq5.rv.bed
chr15	51230296	51230319	sgRNA1.NGG.mismatch.eq5.fw.bed
chr15	51517971	51517994	sgRNA1.NAG.mismatch.eq5.rv.bed
chr15	552717	552740	sgRNA1.NGG.mismatch.eq5.fw.bed
chr15	583606	583629	sgRNA1.NAG.mismatch.eq5.fw.bed
chr15	59757610	59757633	sgRNA1.NGG.mismatch.eq5.fw.bed
chr15	61368664	61368687	sgRNA1.NAG.mismatch.eq5.fw.bed
chr15	61506900	61506923	sgRNA1.NGG.mismatch.eq4.fw.bed
chr15	61506900	61506923	sgRNA1.NGG.mismatch.eq5.fw.bed
chr15	61506900	61506923	sgRNA1.NGG.mismatch.eq5.rv.bed
chr15	61969293	61969316	sgRNA1.NAG.mismatch.eq5.fw.bed
chr15	63736597	63736620	sgRNA3.CCN.mismatch.eq5.rv.bed
chr15	63841375	63841398	sgRNA1.NGG.mismatch.eq5.fw.bed
chr15	6441285	6441308	sgRNA3.CAN.mismatch.eq5.rv.bed
chr15	64424009	64424032	sgRNA3.CAN.mismatch.eq5.rv.bed
chr15	64622007	64622030	sgRNA1.NGG.mismatch.eq5.rv.bed
chr15	64801782	64801805	sgRNA1.NGG.mismatch.eq5.fw.bed
chr1	56530818	56530841	sgRNA1.NGG.mismatch.eq5.fw.bed
chr15	66237674	66237697	sgRNA3.CAN.mismatch.eq5.rv.bed
chr15	67271594	67271617	sgRNA1.NGG.mismatch.eq5.fw.bed
chr15	67271594	67271617	sgRNA1.NGG.mismatch.eq5.rv.bed
chr15	67507431	67507454	sgRNA1.NAG.mismatch.eq4.rv.bed
chr15	67507431	67507454	sgRNA1.NAG.mismatch.eq5.rv.bed
chr15	67507431	67507454	sgRNA1.NGG.mismatch.eq5.rv.bed
chr15	7035151	7035174	sgRNA1.NAG.mismatch.eq5.fw.bed
chr15	70941910	70941933	sgRNA3.CAN.mismatch.eq5.fw.bed
chr15	71895898	71895921	sgRNA3.CAN.mismatch.eq5.rv.bed
chr15	72006709	72006732	sgRNA3.CAN.mismatch.eq5.rv.bed
chr15	74543979	74544002	sgRNA1.NAG.mismatch.eq5.fw.bed
chr15	75997458	75997481	sgRNA3.CCN.mismatch.eq5.rv.bed
chr15	77020653	77020676	sgRNA3.CCN.mismatch.eq4.rv.bed
chr15	77020653	77020676	sgRNA3.CCN.mismatch.eq5.rv.bed
chr1	57751084	57751107	sgRNA3.CAN.mismatch.eq5.fw.bed
chr1	57751084	57751107	sgRNA3.CAN.mismatch.eq5.rv.bed
chr15	7751189	7751212	sgRNA1.NGG.mismatch.eq4.fw.bed
chr15	7751189	7751212	sgRNA1.NGG.mismatch.eq5.fw.bed
chr15	77532526	77532549	sgRNA1.NGG.mismatch.eq5.fw.bed
chr1	57854609	57854632	sgRNA1.NGG.mismatch.eq5.fw.bed
chr1	57854609	57854632	sgRNA1.NGG.mismatch.eq5.rv.bed
chr15	79835906	79835929	sgRNA3.CCN.mismatch.eq5.rv.bed
chr15	80280307	80280330	sgRNA3.CCN.mismatch.eq5.fw.bed
chr15	80280307	80280330	sgRNA3.CCN.mismatch.eq5.rv.bed
chr15	80464532	80464555	sgRNA1.NGG.mismatch.eq5.fw.bed
chr1	5826273	5826296	sgRNA1.NAG.mismatch.eq5.fw.bed
chr15	8396604	8396627	sgRNA3.CAN.mismatch.eq5.rv.bed
chr15	8479606	8479629	sgRNA1.NAG.mismatch.eq5.fw.bed
chr15	84797562	84797585	sgRNA1.NAG.mismatch.eq5.fw.bed
chr15	84797562	84797585	sgRNA1.NAG.mismatch.eq5.rv.bed
chr15	85198539	85198562	sgRNA1.NAG.mismatch.eq5.fw.bed
chr15	8534366	8534389	sgRNA1.NAG.mismatch.eq4.fw.bed
chr15	8534366	8534389	sgRNA1.NAG.mismatch.eq5.fw.bed
chr15	8534366	8534389	sgRNA1.NAG.mismatch.eq5.rv.bed
chr15	85831596	85831619	sgRNA1.NGG.mismatch.eq5.fw.bed
chr15	85847740	85847763	sgRNA1.NGG.mismatch.eq4.fw.bed
chr15	85847740	85847763	sgRNA1.NGG.mismatch.eq5.fw.bed
chr15	8590205	8590228	sgRNA1.NGG.mismatch.eq5.fw.bed
chr15	8691840	8691863	sgRNA1.NAG.mismatch.eq5.fw.bed
chr15	87164220	87164243	sgRNA1.NGG.mismatch.eq5.fw.bed
chr15	87250323	87250346	sgRNA1.NGG.mismatch.eq5.fw.bed
chr15	87874634	87874657	sgRNA3.CAN.mismatch.eq5.rv.bed
chr15	88325330	88325353	sgRNA1.NAG.mismatch.eq5.fw.bed
chr15	90561628	90561651	sgRNA3.CAN.mismatch.eq5.rv.bed
chr15	90632148	90632171	sgRNA3.CAN.mismatch.eq5.rv.bed
chr15	91584967	91584990	sgRNA3.CAN.mismatch.eq5.rv.bed
chr15	91916723	91916746	sgRNA3.CAN.mismatch.eq5.rv.bed
chr15	92848273	92848296	sgRNA3.CCN.mismatch.eq5.rv.bed
chr15	93344615	93344638	sgRNA1.NGG.mismatch.eq5.fw.bed
chr15	94236771	94236794	sgRNA1.NGG.mismatch.eq5.fw.bed
chr15	94341483	94341506	sgRNA1.NGG.mismatch.eq5.fw.bed
chr15	94341483	94341506	sgRNA1.NGG.mismatch.eq5.rv.bed
chr1	59449901	59449924	sgRNA3.CAN.mismatch.eq4.rv.bed
chr1	59449901	59449924	sgRNA3.CAN.mismatch.eq5.rv.bed
chr15	95032530	95032553	sgRNA1.NGG.mismatch.eq5.fw.bed
chr15	95032530	95032553	sgRNA1.NGG.mismatch.eq5.rv.bed
chr15	95588613	95588636	sgRNA1.NAG.mismatch.eq5.fw.bed
chr15	95939561	95939584	sgRNA1.NAG.mismatch.eq5.fw.bed
chr15	97059441	97059464	sgRNA1.NAG.mismatch.eq3.fw.bed
chr15	97059441	97059464	sgRNA1.NAG.mismatch.eq4.fw.bed
chr15	97059441	97059464	sgRNA1.NAG.mismatch.eq4.rv.bed
chr15	97059441	97059464	sgRNA1.NAG.mismatch.eq5.fw.bed
chr15	97059441	97059464	sgRNA1.NAG.mismatch.eq5.rv.bed
chr15	97059441	97059464	sgRNA1.NGG.mismatch.eq5.rv.bed
chr15	97583296	97583319	sgRNA3.CCN.mismatch.eq5.rv.bed
chr15	97592665	97592688	sgRNA1.NGG.mismatch.eq5.fw.bed
chr15	98768707	98768730	sgRNA1.NAG.mismatch.eq5.fw.bed
chr15	98768707	98768730	sgRNA1.NAG.mismatch.eq5.rv.bed
chr15	98915963	98915986	sgRNA1.NAG.mismatch.eq5.fw.bed
chr15	99589594	99589617	sgRNA1.NAG.mismatch.eq5.fw.bed
chr15	99596186	99596209	sgRNA1.NGG.mismatch.eq5.fw.bed
chr15	99771498	99771521	sgRNA1.NAG.mismatch.eq5.fw.bed
chr15	99845446	99845469	sgRNA1.NGG.mismatch.eq5.fw.bed
chr15	99845446	99845469	sgRNA1.NGG.mismatch.eq5.rv.bed
chr1	60118666	60118689	sgRNA3.CCN.mismatch.eq5.rv.bed
chr1	60185990	60186013	sgRNA1.NAG.mismatch.eq5.fw.bed
chr1	60717852	60717875	sgRNA1.NGG.mismatch.eq5.fw.bed
chr16	10380119	10380142	sgRNA1.NAG.mismatch.eq4.fw.bed
chr16	10380119	10380142	sgRNA1.NAG.mismatch.eq5.fw.bed
chr16	10380119	10380142	sgRNA1.NAG.mismatch.eq5.rv.bed
chr16	10407408	10407431	sgRNA3.CAN.mismatch.eq5.rv.bed
chr16	10943778	10943801	sgRNA3.CAN.mismatch.eq3.rv.bed
chr16	10943778	10943801	sgRNA3.CAN.mismatch.eq4.rv.bed
chr16	10943778	10943801	sgRNA3.CAN.mismatch.eq5.rv.bed
chr16	11267577	11267600	sgRNA3.CAN.mismatch.eq5.rv.bed
chr1	61166594	61166617	sgRNA3.CCN.mismatch.eq5.rv.bed
chr16	12064432	12064455	sgRNA1.NAG.mismatch.eq5.fw.bed
chr16	13638993	13639016	sgRNA3.CAN.mismatch.eq5.rv.bed
chr16	14022471	14022494	sgRNA1.NAG.mismatch.eq5.fw.bed
chr16	14139721	14139744	sgRNA1.NAG.mismatch.eq5.fw.bed
chr1	61416235	61416258	sgRNA3.CCN.mismatch.eq5.rv.bed
chr16	15324157	15324180	sgRNA1.NGG.mismatch.eq5.rv.bed
chr16	15628084	15628107	sgRNA3.CAN.mismatch.eq5.rv.bed
chr16	15794735	15794758	sgRNA1.NGG.mismatch.eq4.fw.bed
chr16	15794735	15794758	sgRNA1.NGG.mismatch.eq5.fw.bed
chr16	15794735	15794758	sgRNA1.NGG.mismatch.eq5.rv.bed
chr16	16204399	16204422	sgRNA1.NAG.mismatch.eq5.fw.bed
chr16	16223868	16223891	sgRNA3.CAN.mismatch.eq5.rv.bed
chr16	16311420	16311443	sgRNA1.NGG.mismatch.eq5.fw.bed
chr16	17039677	17039700	sgRNA1.NGG.mismatch.eq5.fw.bed
chr16	17079037	17079060	sgRNA3.CCN.mismatch.eq5.rv.bed
chr16	175277	175300	sgRNA1.NGG.mismatch.eq5.fw.bed
chr16	17809419	17809442	sgRNA3.CAN.mismatch.eq5.rv.bed
chr16	18436570	18436593	sgRNA1.NAG.mismatch.eq5.fw.bed
chr16	19909497	19909520	sgRNA3.CCN.mismatch.eq4.rv.bed
chr16	19909497	19909520	sgRNA3.CCN.mismatch.eq5.rv.bed
chr16	20371621	20371644	sgRNA1.NAG.mismatch.eq5.fw.bed
chr16	2073181	2073204	sgRNA3.CAN.mismatch.eq5.rv.bed
chr16	21101663	21101686	sgRNA3.CCN.mismatch.eq5.rv.bed
chr16	21996565	21996588	sgRNA1.NGG.mismatch.eq5.fw.bed
chr16	22121174	22121197	sgRNA1.NAG.mismatch.eq5.rv.bed
chr16	22719110	22719133	sgRNA3.CAN.mismatch.eq5.rv.bed
chr16	23016267	23016290	sgRNA1.NGG.mismatch.eq5.fw.bed
chr16	23016267	23016290	sgRNA1.NGG.mismatch.eq5.rv.bed
chr16	2418344	2418367	sgRNA1.NGG.mismatch.eq5.fw.bed
chr16	2418344	2418367	sgRNA1.NGG.mismatch.eq5.rv.bed
chr16	24550963	24550986	sgRNA1.NAG.mismatch.eq5.fw.bed
chr16	24680078	24680101	sgRNA3.CCN.mismatch.eq5.rv.bed
chr16	25021152	25021175	sgRNA1.NAG.mismatch.eq5.fw.bed
chr16	25911459	25911482	sgRNA3.CCN.mismatch.eq5.rv.bed
chr16	26807129	26807152	sgRNA1.NAG.mismatch.eq5.fw.bed
chr16	27963124	27963147	sgRNA3.CAN.mismatch.eq4.fw.bed
chr16	27963124	27963147	sgRNA3.CAN.mismatch.eq4.rv.bed
chr16	27963124	27963147	sgRNA3.CAN.mismatch.eq5.fw.bed
chr16	27963124	27963147	sgRNA3.CAN.mismatch.eq5.rv.bed
chr16	27963124	27963147	sgRNA3.CCN.mismatch.eq5.fw.bed
chr16	302607	302630	sgRNA1.NAG.mismatch.eq5.fw.bed
chr16	30573627	30573650	sgRNA3.CCN.mismatch.eq5.rv.bed
chr16	31417661	31417684	sgRNA1.NAG.mismatch.eq5.fw.bed
chr16	31480612	31480635	sgRNA3.CAN.mismatch.eq5.rv.bed
chr16	31606539	31606562	sgRNA3.CCN.mismatch.eq5.rv.bed
chr16	31632204	31632227	sgRNA3.CCN.mismatch.eq5.rv.bed
chr16	32999292	32999315	sgRNA1.NGG.mismatch.eq5.fw.bed
chr16	33606880	33606903	sgRNA3.CAN.mismatch.eq5.rv.bed
chr16	33632921	33632944	sgRNA1.NAG.mismatch.eq5.fw.bed
chr16	33632921	33632944	sgRNA1.NAG.mismatch.eq5.rv.bed
chr1	63406534	63406557	sgRNA3.CCN.mismatch.eq5.rv.bed
chr16	34612064	34612087	sgRNA3.CAN.mismatch.eq5.fw.bed
chr16	34612064	34612087	sgRNA3.CAN.mismatch.eq5.rv.bed
chr16	37868135	37868158	sgRNA1.NGG.mismatch.eq5.fw.bed
chr16	3793379	3793402	sgRNA1.NAG.mismatch.eq5.fw.bed
chr16	39464101	39464124	sgRNA1.NAG.mismatch.eq5.fw.bed
chr16	39923605	39923628	sgRNA1.NAG.mismatch.eq5.fw.bed
chr1	64033496	64033519	sgRNA3.CCN.mismatch.eq5.rv.bed
chr16	40532698	40532721	sgRNA3.CCN.mismatch.eq5.rv.bed
chr16	40540074	40540097	sgRNA1.NAG.mismatch.eq5.fw.bed
chr16	40627580	40627603	sgRNA1.NAG.mismatch.eq5.fw.bed
chr1	64101373	64101396	sgRNA1.NAG.mismatch.eq5.fw.bed
chr16	4102767	4102790	sgRNA1.NAG.mismatch.eq5.fw.bed
chr16	4102767	4102790	sgRNA1.NAG.mismatch.eq5.rv.bed
chr16	41371539	41371562	sgRNA3.CCN.mismatch.eq5.rv.bed
chr16	41380793	41380816	sgRNA1.NGG.mismatch.eq5.fw.bed
chr16	41690866	41690889	sgRNA1.NGG.mismatch.eq5.fw.bed
chr16	42147154	42147177	sgRNA3.CCN.mismatch.eq5.rv.bed
chr16	42418461	42418484	sgRNA1.NAG.mismatch.eq5.fw.bed
chr1	64302542	64302565	sgRNA1.NAG.mismatch.eq5.fw.bed
chr16	43537379	43537402	sgRNA3.CCN.mismatch.eq5.rv.bed
chr16	43684091	43684114	sgRNA3.CCN.mismatch.eq5.rv.bed
chr16	43821824	43821847	sgRNA3.CCN.mismatch.eq4.rv.bed
chr16	43821824	43821847	sgRNA3.CCN.mismatch.eq5.fw.bed
chr16	43821824	43821847	sgRNA3.CCN.mismatch.eq5.rv.bed
chr16	43895695	43895718	sgRNA1.NAG.mismatch.eq5.fw.bed
chr16	44410759	44410782	sgRNA3.CAN.mismatch.eq5.rv.bed
chr1	64449783	64449806	sgRNA3.CAN.mismatch.eq5.rv.bed
chr1	64512691	64512714	sgRNA3.CAN.mismatch.eq4.rv.bed
chr1	64512691	64512714	sgRNA3.CAN.mismatch.eq5.fw.bed
chr1	64512691	64512714	sgRNA3.CAN.mismatch.eq5.rv.bed
chr16	45392967	45392990	sgRNA1.NAG.mismatch.eq5.fw.bed
chr16	45392967	45392990	sgRNA1.NAG.mismatch.eq5.rv.bed
chr16	45571228	45571251	sgRNA3.CCN.mismatch.eq5.rv.bed
chr1	64732424	64732447	sgRNA1.NGG.mismatch.eq5.fw.bed
chr16	47672022	47672045	sgRNA3.CCN.mismatch.eq5.rv.bed
chr16	4775383	4775406	sgRNA3.CAN.mismatch.eq5.fw.bed
chr16	4775383	4775406	sgRNA3.CAN.mismatch.eq5.rv.bed
chr16	48883877	48883900	sgRNA1.NGG.mismatch.eq5.fw.bed
chr16	49590467	49590490	sgRNA3.CAN.mismatch.eq5.rv.bed
chr16	49645645	49645668	sgRNA1.NAG.mismatch.eq5.fw.bed
chr16	49645645	49645668	sgRNA1.NAG.mismatch.eq5.rv.bed
chr1	65102139	65102162	sgRNA3.CAN.mismatch.eq5.rv.bed
chr16	51317011	51317034	sgRNA1.NAG.mismatch.eq5.rv.bed
chr16	51317011	51317034	sgRNA1.NGG.mismatch.eq5.rv.bed
chr16	52458707	52458730	sgRNA1.NGG.mismatch.eq5.fw.bed
chr16	52458707	52458730	sgRNA1.NGG.mismatch.eq5.rv.bed
chr16	53153130	53153153	sgRNA1.NGG.mismatch.eq5.fw.bed
chr16	53391718	53391741	sgRNA3.CAN.mismatch.eq5.fw.bed
chr16	53391718	53391741	sgRNA3.CCN.mismatch.eq5.fw.bed
chr16	53473982	53474005	sgRNA3.CAN.mismatch.eq5.rv.bed
chr16	55059094	55059117	sgRNA1.NGG.mismatch.eq5.fw.bed
chr16	5538855	5538878	sgRNA1.NAG.mismatch.eq5.fw.bed
chr16	57079486	57079509	sgRNA1.NGG.mismatch.eq5.rv.bed
chr16	57180835	57180858	sgRNA3.CAN.mismatch.eq5.rv.bed
chr16	57276005	57276028	sgRNA1.NAG.mismatch.eq5.fw.bed
chr16	58046183	58046206	sgRNA1.NAG.mismatch.eq5.rv.bed
chr16	58336386	58336409	sgRNA3.CAN.mismatch.eq4.rv.bed
chr16	58336386	58336409	sgRNA3.CAN.mismatch.eq5.rv.bed
chr1	66047892	66047915	sgRNA1.NAG.mismatch.eq5.fw.bed
chr16	60847570	60847593	sgRNA1.NGG.mismatch.eq5.fw.bed
chr16	61066743	61066766	sgRNA1.NGG.mismatch.eq4.fw.bed
chr16	61066743	61066766	sgRNA1.NGG.mismatch.eq5.fw.bed
chr16	61066743	61066766	sgRNA1.NGG.mismatch.eq5.rv.bed
chr16	62045470	62045493	sgRNA3.CAN.mismatch.eq5.rv.bed
chr16	62149532	62149555	sgRNA1.NAG.mismatch.eq5.fw.bed
chr16	63616048	63616071	sgRNA1.NGG.mismatch.eq5.fw.bed
chr16	63976749	63976772	sgRNA3.CAN.mismatch.eq5.rv.bed
chr16	64787480	64787503	sgRNA1.NAG.mismatch.eq5.fw.bed
chr16	64823363	64823386	sgRNA3.CCN.mismatch.eq5.fw.bed
chr1	66644703	66644726	sgRNA1.NGG.mismatch.eq5.fw.bed
chr16	66574146	66574169	sgRNA1.NAG.mismatch.eq4.fw.bed
chr16	66574146	66574169	sgRNA1.NAG.mismatch.eq5.fw.bed
chr16	66635966	66635989	sgRNA3.CAN.mismatch.eq5.rv.bed
chr16	67396032	67396055	sgRNA1.NAG.mismatch.eq5.fw.bed
chr16	67396047	67396070	sgRNA1.NGG.mismatch.eq5.fw.bed
chr16	67417808	67417831	sgRNA3.CCN.mismatch.eq5.fw.bed
chr16	67621150	67621173	sgRNA3.CAN.mismatch.eq5.fw.bed
chr16	67621150	67621173	sgRNA3.CCN.mismatch.eq5.fw.bed
chr16	68332067	68332090	sgRNA1.NGG.mismatch.eq5.fw.bed
chr16	69028988	69029011	sgRNA3.CAN.mismatch.eq5.rv.bed
chr16	69405178	69405201	sgRNA1.NAG.mismatch.eq5.fw.bed
chr16	6941177	6941200	sgRNA1.NAG.mismatch.eq5.fw.bed
chr16	6941177	6941200	sgRNA1.NAG.mismatch.eq5.rv.bed
chr16	69765788	69765811	sgRNA1.NGG.mismatch.eq5.fw.bed
chr16	71263152	71263175	sgRNA1.NGG.mismatch.eq5.fw.bed
chr16	71273652	71273675	sgRNA1.NAG.mismatch.eq5.fw.bed
chr16	71383904	71383927	sgRNA1.NAG.mismatch.eq5.fw.bed
chr16	72231857	72231880	sgRNA3.CCN.mismatch.eq5.rv.bed
chr16	72798145	72798168	sgRNA3.CCN.mismatch.eq5.rv.bed
chr16	73174980	73175003	sgRNA3.CAN.mismatch.eq5.rv.bed
chr16	73333798	73333821	sgRNA1.NGG.mismatch.eq5.fw.bed
chr16	7345756	7345779	sgRNA1.NAG.mismatch.eq5.fw.bed
chr16	73567677	73567700	sgRNA3.CAN.mismatch.eq5.fw.bed
chr16	73567677	73567700	sgRNA3.CAN.mismatch.eq5.rv.bed
chr16	73963774	73963797	sgRNA3.CAN.mismatch.eq5.rv.bed
chr1	67449948	67449971	sgRNA3.CAN.mismatch.eq5.rv.bed
chr16	74918292	74918315	sgRNA1.NGG.mismatch.eq5.fw.bed
chr16	7557747	7557770	sgRNA3.CAN.mismatch.eq5.rv.bed
chr16	76065635	76065658	sgRNA3.CAN.mismatch.eq5.rv.bed
chr16	7998105	7998128	sgRNA1.NGG.mismatch.eq5.rv.bed
chr16	8260617	8260640	sgRNA1.NAG.mismatch.eq5.fw.bed
chr16	890718	890741	sgRNA1.NGG.mismatch.eq5.fw.bed
chr16	91036	91059	sgRNA1.NAG.mismatch.eq4.fw.bed
chr16	91036	91059	sgRNA1.NAG.mismatch.eq5.fw.bed
chr1	6959073	6959096	sgRNA1.NGG.mismatch.eq5.fw.bed
chr17	10238739	10238762	sgRNA1.NAG.mismatch.eq5.fw.bed
chr17	10559287	10559310	sgRNA1.NGG.mismatch.eq5.fw.bed
chr17	11617723	11617746	sgRNA1.NAG.mismatch.eq5.fw.bed
chr17	11635546	11635569	sgRNA3.CAN.mismatch.eq5.rv.bed
chr17	13084792	13084815	sgRNA1.NGG.mismatch.eq5.fw.bed
chr17	13874986	13875009	sgRNA1.NAG.mismatch.eq5.fw.bed
chr17	13875760	13875783	sgRNA3.CAN.mismatch.eq5.rv.bed
chr17	1464488	1464511	sgRNA1.NAG.mismatch.eq4.fw.bed
chr17	1464488	1464511	sgRNA1.NAG.mismatch.eq5.fw.bed
chr17	1464488	1464511	sgRNA1.NAG.mismatch.eq5.rv.bed
chr17	14657565	14657588	sgRNA3.CAN.mismatch.eq5.rv.bed
chr17	15545806	15545829	sgRNA3.CAN.mismatch.eq5.rv.bed
chr1	7158754	7158777	sgRNA1.NGG.mismatch.eq5.fw.bed
chr17	16265370	16265393	sgRNA3.CAN.mismatch.eq5.rv.bed
chr1	7166896	7166919	sgRNA3.CAN.mismatch.eq5.rv.bed
chr1	71803950	71803973	sgRNA3.CAN.mismatch.eq5.rv.bed
chr17	19199977	19200000	sgRNA3.CAN.mismatch.eq5.rv.bed
chr17	19200507	19200530	sgRNA3.CCN.mismatch.eq5.rv.bed
chr17	20207253	20207276	sgRNA3.CAN.mismatch.eq5.rv.bed
chr17	21307959	21307982	sgRNA3.CAN.mismatch.eq5.rv.bed
chr17	21513522	21513545	sgRNA3.CAN.mismatch.eq5.rv.bed
chr17	23164908	23164931	sgRNA1.NAG.mismatch.eq5.fw.bed
chr17	24850453	24850476	sgRNA1.NAG.mismatch.eq5.fw.bed
chr17	24914376	24914399	sgRNA3.CCN.mismatch.eq5.rv.bed
chr17	26473329	26473352	sgRNA1.NAG.mismatch.eq5.fw.bed
chr17	27858019	27858042	sgRNA3.CAN.mismatch.eq4.rv.bed
chr17	27858019	27858042	sgRNA3.CAN.mismatch.eq5.fw.bed
chr17	27858019	27858042	sgRNA3.CAN.mismatch.eq5.rv.bed
chr17	27865157	27865180	sgRNA1.NGG.mismatch.eq5.fw.bed
chr17	27865157	27865180	sgRNA1.NGG.mismatch.eq5.rv.bed
chr17	31432838	31432861	sgRNA1.NAG.mismatch.eq4.fw.bed
chr17	31432838	31432861	sgRNA1.NAG.mismatch.eq5.fw.bed
chr17	32077021	32077044	sgRNA3.CAN.mismatch.eq5.rv.bed
chr17	33364629	33364652	sgRNA3.CAN.mismatch.eq5.rv.bed
chr1	73359426	73359449	sgRNA1.NAG.mismatch.eq5.fw.bed
chr17	3526444	3526467	sgRNA1.NAG.mismatch.eq5.fw.bed
chr17	36334930	36334953	sgRNA3.CAN.mismatch.eq5.rv.bed
chr17	37324624	37324647	sgRNA3.CAN.mismatch.eq5.rv.bed
chr17	3977781	3977804	sgRNA1.NGG.mismatch.eq5.fw.bed
chr17	41495473	41495496	sgRNA1.NGG.mismatch.eq5.fw.bed
chr17	41640367	41640390	sgRNA1.NAG.mismatch.eq5.fw.bed
chr17	41960676	41960699	sgRNA1.NAG.mismatch.eq4.fw.bed
chr17	41960676	41960699	sgRNA1.NAG.mismatch.eq5.fw.bed
chr17	41960676	41960699	sgRNA1.NAG.mismatch.eq5.rv.bed
chr17	42317862	42317885	sgRNA3.CAN.mismatch.eq5.fw.bed
chr17	42830440	42830463	sgRNA1.NAG.mismatch.eq5.fw.bed
chr17	44629229	44629252	sgRNA3.CCN.mismatch.eq5.rv.bed
chr1	74721374	74721397	sgRNA3.CAN.mismatch.eq5.rv.bed
chr17	47589872	47589895	sgRNA1.NAG.mismatch.eq5.fw.bed
chr17	47589872	47589895	sgRNA1.NAG.mismatch.eq5.rv.bed
chr17	48375052	48375075	sgRNA1.NAG.mismatch.eq5.fw.bed
chr17	5034875	5034898	sgRNA3.CAN.mismatch.eq5.rv.bed
chr1	75088810	75088833	sgRNA1.NAG.mismatch.eq5.fw.bed
chr17	51574418	51574441	sgRNA1.NGG.mismatch.eq5.fw.bed
chr17	51595474	51595497	sgRNA1.NAG.mismatch.eq4.fw.bed
chr17	51595474	51595497	sgRNA1.NAG.mismatch.eq5.fw.bed
chr17	51595474	51595497	sgRNA1.NAG.mismatch.eq5.rv.bed
chr17	51727149	51727172	sgRNA1.NGG.mismatch.eq5.fw.bed
chr17	52228185	52228208	sgRNA1.NAG.mismatch.eq5.fw.bed
chr17	52307286	52307309	sgRNA3.CAN.mismatch.eq4.rv.bed
chr17	52307286	52307309	sgRNA3.CAN.mismatch.eq5.fw.bed
chr17	52307286	52307309	sgRNA3.CAN.mismatch.eq5.rv.bed
chr17	54331210	54331233	sgRNA3.CAN.mismatch.eq5.rv.bed
chr1	75451384	75451407	sgRNA1.NGG.mismatch.eq5.fw.bed
chr17	55624185	55624208	sgRNA3.CAN.mismatch.eq5.rv.bed
chr17	56339842	56339865	sgRNA1.NAG.mismatch.eq5.fw.bed
chr17	58223824	58223847	sgRNA1.NGG.mismatch.eq5.fw.bed
chr17	58223824	58223847	sgRNA1.NGG.mismatch.eq5.rv.bed
chr17	58751418	58751441	sgRNA1.NAG.mismatch.eq5.fw.bed
chr17	60040543	60040566	sgRNA1.NGG.mismatch.eq5.fw.bed
chr17	60040543	60040566	sgRNA1.NGG.mismatch.eq5.rv.bed
chr17	60520898	60520921	sgRNA3.CCN.mismatch.eq5.rv.bed
chr17	61453801	61453824	sgRNA3.CAN.mismatch.eq5.rv.bed
chr1	76207107	76207130	sgRNA3.CAN.mismatch.eq3.rv.bed
chr1	76207107	76207130	sgRNA3.CAN.mismatch.eq4.rv.bed
chr1	76207107	76207130	sgRNA3.CAN.mismatch.eq5.rv.bed
chr17	6283265	6283288	sgRNA3.CAN.mismatch.eq5.rv.bed
chr17	65309774	65309797	sgRNA3.CAN.mismatch.eq5.rv.bed
chr1	7655884	7655907	sgRNA3.CAN.mismatch.eq5.rv.bed
chr17	67085242	67085265	sgRNA3.CAN.mismatch.eq5.rv.bed
chr17	6717742	6717765	sgRNA1.NAG.mismatch.eq5.fw.bed
chr17	67494089	67494112	sgRNA3.CAN.mismatch.eq5.rv.bed
chr17	67770997	67771020	sgRNA3.CAN.mismatch.eq5.fw.bed
chr17	67770997	67771020	sgRNA3.CAN.mismatch.eq5.rv.bed
chr17	68250735	68250758	sgRNA1.NGG.mismatch.eq5.fw.bed
chr17	68769252	68769275	sgRNA1.NAG.mismatch.eq5.fw.bed
chr17	6924577	6924600	sgRNA1.NGG.mismatch.eq5.fw.bed
chr17	74899962	74899985	sgRNA3.CCN.mismatch.eq5.rv.bed
chr17	76634727	76634750	sgRNA1.NAG.mismatch.eq5.fw.bed
chr17	76791777	76791800	sgRNA1.NAG.mismatch.eq4.fw.bed
chr17	76791777	76791800	sgRNA1.NAG.mismatch.eq5.fw.bed
chr17	76791777	76791800	sgRNA1.NAG.mismatch.eq5.rv.bed
chr17	77543310	77543333	sgRNA3.CCN.mismatch.eq5.rv.bed
chr17	78961423	78961446	sgRNA3.CCN.mismatch.eq5.rv.bed
chr17	79366189	79366212	sgRNA3.CCN.mismatch.eq5.rv.bed
chr17	79883258	79883281	sgRNA3.CCN.mismatch.eq5.rv.bed
chr17	80791547	80791570	sgRNA1.NAG.mismatch.eq5.fw.bed
chr17	80804762	80804785	sgRNA1.NAG.mismatch.eq5.fw.bed
chr17	81014367	81014390	sgRNA3.CAN.mismatch.eq5.rv.bed
chr17	81089938	81089961	sgRNA1.NGG.mismatch.eq5.fw.bed
chr17	81576453	81576476	sgRNA1.NAG.mismatch.eq5.rv.bed
chr17	82151847	82151870	sgRNA1.NAG.mismatch.eq5.fw.bed
chr17	82564228	82564251	sgRNA3.CAN.mismatch.eq5.rv.bed
chr17	82901216	82901239	sgRNA3.CCN.mismatch.eq5.rv.bed
chr17	83640252	83640275	sgRNA3.CCN.mismatch.eq4.rv.bed
chr17	83640252	83640275	sgRNA3.CCN.mismatch.eq5.fw.bed
chr17	83640252	83640275	sgRNA3.CCN.mismatch.eq5.rv.bed
chr17	83665226	83665249	sgRNA3.CAN.mismatch.eq5.rv.bed
chr1	78366744	78366767	sgRNA1.NAG.mismatch.eq5.fw.bed
chr17	8381708	8381731	sgRNA1.NAG.mismatch.eq5.fw.bed
chr17	84537364	84537387	sgRNA1.NGG.mismatch.eq3.fw.bed
chr17	84537364	84537387	sgRNA1.NGG.mismatch.eq4.fw.bed
chr17	84537364	84537387	sgRNA1.NGG.mismatch.eq5.fw.bed
chr17	85183502	85183525	sgRNA3.CAN.mismatch.eq5.fw.bed
chr17	85183502	85183525	sgRNA3.CAN.mismatch.eq5.rv.bed
chr17	87591830	87591853	sgRNA3.CAN.mismatch.eq5.rv.bed
chr17	87987527	87987550	sgRNA3.CCN.mismatch.eq5.rv.bed
chr17	88655154	88655177	sgRNA3.CCN.mismatch.eq5.rv.bed
chr17	89400600	89400623	sgRNA3.CAN.mismatch.eq5.fw.bed
chr17	89400600	89400623	sgRNA3.CAN.mismatch.eq5.rv.bed
chr17	89456054	89456077	sgRNA1.NAG.mismatch.eq5.fw.bed
chr17	89456054	89456077	sgRNA1.NAG.mismatch.eq5.rv.bed
chr17	89501075	89501098	sgRNA1.NAG.mismatch.eq5.fw.bed
chr17	89501075	89501098	sgRNA1.NAG.mismatch.eq5.rv.bed
chr17	91669287	91669310	sgRNA1.NAG.mismatch.eq5.fw.bed
chr17	93187595	93187618	sgRNA1.NAG.mismatch.eq5.fw.bed
chr17	93354765	93354788	sgRNA3.CCN.mismatch.eq5.rv.bed
chr17	93649080	93649103	sgRNA1.NGG.mismatch.eq5.fw.bed
chr17	93768078	93768101	sgRNA1.NAG.mismatch.eq5.fw.bed
chr17	94838960	94838983	sgRNA1.NGG.mismatch.eq5.fw.bed
chr17	94838960	94838983	sgRNA1.NGG.mismatch.eq5.rv.bed
chr17	95128472	95128495	sgRNA1.NAG.mismatch.eq5.fw.bed
chr1	80947403	80947426	sgRNA1.NGG.mismatch.eq5.fw.bed
chr18	11484382	11484405	sgRNA1.NGG.mismatch.eq5.fw.bed
chr18	11490720	11490743	sgRNA1.NGG.mismatch.eq5.fw.bed
chr18	11508539	11508562	sgRNA1.NAG.mismatch.eq5.fw.bed
chr18	11732304	11732327	sgRNA1.NGG.mismatch.eq5.fw.bed
chr18	11870399	11870422	sgRNA1.NAG.mismatch.eq5.fw.bed
chr18	11870399	11870422	sgRNA1.NAG.mismatch.eq5.rv.bed
chr18	12217113	12217136	sgRNA1.NAG.mismatch.eq5.fw.bed
chr18	12323114	12323137	sgRNA1.NGG.mismatch.eq5.rv.bed
chr18	12434889	12434912	sgRNA3.CAN.mismatch.eq5.rv.bed
chr18	13680445	13680468	sgRNA1.NGG.mismatch.eq5.fw.bed
chr18	13680445	13680468	sgRNA1.NGG.mismatch.eq5.rv.bed
chr18	14707262	14707285	sgRNA1.NGG.mismatch.eq5.fw.bed
chr18	14709705	14709728	sgRNA1.NGG.mismatch.eq5.fw.bed
chr18	14992313	14992336	sgRNA3.CAN.mismatch.eq5.rv.bed
chr1	81607821	81607844	sgRNA1.NAG.mismatch.eq5.fw.bed
chr18	16681634	16681657	sgRNA1.NAG.mismatch.eq5.fw.bed
chr18	17856171	17856194	sgRNA1.NGG.mismatch.eq5.fw.bed
chr18	20577652	20577675	sgRNA1.NAG.mismatch.eq5.fw.bed
chr18	20774757	20774780	sgRNA3.CAN.mismatch.eq4.fw.bed
chr18	20774757	20774780	sgRNA3.CAN.mismatch.eq4.rv.bed
chr18	20774757	20774780	sgRNA3.CAN.mismatch.eq5.fw.bed
chr18	20774757	20774780	sgRNA3.CAN.mismatch.eq5.rv.bed
chr18	20774757	20774780	sgRNA3.CCN.mismatch.eq5.fw.bed
chr18	20845400	20845423	sgRNA1.NAG.mismatch.eq5.fw.bed
chr18	21003072	21003095	sgRNA1.NGG.mismatch.eq5.fw.bed
chr18	21003072	21003095	sgRNA1.NGG.mismatch.eq5.rv.bed
chr18	21837259	21837282	sgRNA3.CAN.mismatch.eq5.rv.bed
chr18	22886471	22886494	sgRNA3.CCN.mismatch.eq5.rv.bed
chr18	23077788	23077811	sgRNA3.CAN.mismatch.eq5.fw.bed
chr18	23077788	23077811	sgRNA3.CAN.mismatch.eq5.rv.bed
chr18	23771723	23771746	sgRNA3.CCN.mismatch.eq5.fw.bed
chr18	25302948	25302971	sgRNA1.NGG.mismatch.eq5.fw.bed
chr18	25985871	25985894	sgRNA1.NGG.mismatch.eq5.fw.bed
chr18	26554639	26554662	sgRNA1.NGG.mismatch.eq5.rv.bed
chr18	27685446	27685469	sgRNA3.CAN.mismatch.eq5.fw.bed
chr18	27685446	27685469	sgRNA3.CCN.mismatch.eq5.fw.bed
chr18	29420416	29420439	sgRNA3.CAN.mismatch.eq4.rv.bed
chr18	29420416	29420439	sgRNA3.CAN.mismatch.eq5.rv.bed
chr18	29520295	29520318	sgRNA1.NAG.mismatch.eq5.fw.bed
chr18	29520295	29520318	sgRNA1.NAG.mismatch.eq5.rv.bed
chr18	29831016	29831039	sgRNA1.NAG.mismatch.eq5.fw.bed
chr18	29857904	29857927	sgRNA3.CCN.mismatch.eq5.rv.bed
chr18	30115554	30115577	sgRNA1.NAG.mismatch.eq5.fw.bed
chr1	83122329	83122352	sgRNA1.NAG.mismatch.eq5.fw.bed
chr18	31256771	31256794	sgRNA1.NGG.mismatch.eq5.fw.bed
chr18	3217069	3217092	sgRNA3.CCN.mismatch.eq5.fw.bed
chr18	32222624	32222647	sgRNA1.NGG.mismatch.eq4.fw.bed
chr18	32222624	32222647	sgRNA1.NGG.mismatch.eq5.fw.bed
chr18	32411896	32411919	sgRNA1.NGG.mismatch.eq5.fw.bed
chr18	32508694	32508717	sgRNA3.CAN.mismatch.eq5.rv.bed
chr1	8342281	8342304	sgRNA1.NAG.mismatch.eq5.fw.bed
chr18	34450550	34450573	sgRNA1.NAG.mismatch.eq5.fw.bed
chr18	34743622	34743645	sgRNA1.NGG.mismatch.eq5.fw.bed
chr18	34743622	34743645	sgRNA1.NGG.mismatch.eq5.rv.bed
chr18	34792058	34792081	sgRNA1.NGG.mismatch.eq5.fw.bed
chr1	83492808	83492831	sgRNA1.NAG.mismatch.eq5.fw.bed
chr18	3497905	3497928	sgRNA1.NAG.mismatch.eq5.fw.bed
chr18	3497905	3497928	sgRNA1.NAG.mismatch.eq5.rv.bed
chr18	35006923	35006946	sgRNA1.NGG.mismatch.eq5.fw.bed
chr18	35283919	35283942	sgRNA1.NGG.mismatch.eq5.fw.bed
chr18	35283919	35283942	sgRNA1.NGG.mismatch.eq5.rv.bed
chr18	36279090	36279113	sgRNA1.NAG.mismatch.eq5.fw.bed
chr18	3669543	3669566	sgRNA3.CAN.mismatch.eq4.rv.bed
chr18	3669543	3669566	sgRNA3.CAN.mismatch.eq5.fw.bed
chr18	3669543	3669566	sgRNA3.CAN.mismatch.eq5.rv.bed
chr1	8367733	8367756	sgRNA3.CCN.mismatch.eq5.rv.bed
chr18	37780337	37780360	sgRNA1.NAG.mismatch.eq5.fw.bed
chr18	37780337	37780360	sgRNA1.NAG.mismatch.eq5.rv.bed
chr18	38290805	38290828	sgRNA3.CAN.mismatch.eq5.rv.bed
chr18	39362047	39362070	sgRNA3.CCN.mismatch.eq5.rv.bed
chr18	39366775	39366798	sgRNA3.CAN.mismatch.eq5.fw.bed
chr18	39366775	39366798	sgRNA3.CAN.mismatch.eq5.rv.bed
chr18	3971948	3971971	sgRNA3.CAN.mismatch.eq5.fw.bed
chr18	3971948	3971971	sgRNA3.CAN.mismatch.eq5.rv.bed
chr18	41890487	41890510	sgRNA3.CAN.mismatch.eq5.rv.bed
chr18	42042671	42042694	sgRNA1.NAG.mismatch.eq5.fw.bed
chr18	43259542	43259565	sgRNA1.NAG.mismatch.eq5.fw.bed
chr18	43259542	43259565	sgRNA1.NAG.mismatch.eq5.rv.bed
chr18	43477403	43477426	sgRNA1.NAG.mismatch.eq5.fw.bed
chr18	44063187	44063210	sgRNA3.CAN.mismatch.eq5.rv.bed
chr18	44235467	44235490	sgRNA3.CAN.mismatch.eq5.rv.bed
chr18	44256670	44256693	sgRNA1.NAG.mismatch.eq5.fw.bed
chr18	44846730	44846753	sgRNA1.NAG.mismatch.eq5.fw.bed
chr18	45454408	45454431	sgRNA1.NAG.mismatch.eq5.fw.bed
chr18	45597802	45597825	sgRNA1.NGG.mismatch.eq5.fw.bed
chr18	46835267	46835290	sgRNA1.NAG.mismatch.eq5.fw.bed
chr1	84687193	84687216	sgRNA3.CAN.mismatch.eq4.rv.bed
chr1	84687193	84687216	sgRNA3.CAN.mismatch.eq5.rv.bed
chr18	48406640	48406663	sgRNA1.NGG.mismatch.eq4.fw.bed
chr18	48406640	48406663	sgRNA1.NGG.mismatch.eq5.fw.bed
chr18	48461523	48461546	sgRNA1.NGG.mismatch.eq5.fw.bed
chr18	49838490	49838513	sgRNA1.NAG.mismatch.eq5.fw.bed
chr18	50656231	50656254	sgRNA1.NGG.mismatch.eq5.fw.bed
chr1	85090364	85090387	sgRNA1.NAG.mismatch.eq5.fw.bed
chr1	85114388	85114411	sgRNA3.CAN.mismatch.eq5.rv.bed
chr18	52591774	52591797	sgRNA1.NAG.mismatch.eq5.fw.bed
chr18	52591774	52591797	sgRNA1.NAG.mismatch.eq5.rv.bed
chr18	53323246	53323269	sgRNA3.CCN.mismatch.eq5.rv.bed
chr18	55126115	55126138	sgRNA3.CCN.mismatch.eq5.fw.bed
chr18	55126115	55126138	sgRNA3.CCN.mismatch.eq5.rv.bed
chr18	5569243	5569266	sgRNA3.CAN.mismatch.eq5.fw.bed
chr18	5569243	5569266	sgRNA3.CCN.mismatch.eq5.fw.bed
chr18	57903575	57903598	sgRNA1.NAG.mismatch.eq5.fw.bed
chr18	57909987	57910010	sgRNA1.NGG.mismatch.eq5.fw.bed
chr18	58579650	58579673	sgRNA3.CAN.mismatch.eq4.rv.bed
chr18	58579650	58579673	sgRNA3.CAN.mismatch.eq5.fw.bed
chr18	58579650	58579673	sgRNA3.CAN.mismatch.eq5.rv.bed
chr18	58692592	58692615	sgRNA1.NAG.mismatch.eq5.fw.bed
chr18	59373432	59373455	sgRNA1.NAG.mismatch.eq5.fw.bed
chr1	86082850	86082873	sgRNA1.NGG.mismatch.eq5.fw.bed
chr18	60853987	60854010	sgRNA3.CCN.mismatch.eq5.rv.bed
[truncated: 320,751 more rows]
